# Supplementary material for: Genetic Adaptations of Soybean to Cold Stress Reveal Key Insights Through Transcriptomic Analysis
Source: Biology (Basel). 2024 Oct 23;13(11):856. doi: 10.3390/biology13110856 (PMC11591561; doi:10.3390/biology13110856)
Supplement: Supplementary file 1 [file biology-13-00856-s001.zip]

Archive with 4 entries (4 files):
- Table S1.xlsx
- Table S2.xlsx
- Table S3.csv
- Table S4.xlsx
