# Supplementary material for: Genetic Adaptations of Soybean to Cold Stress Reveal Key Insights Through Transcriptomic Analysis
Source: Biology (Basel). 2024 Oct 23;13(11):856. doi: 10.3390/biology13110856 (PMC11591561; doi:10.3390/biology13110856)
Supplement: Supplementary file 1 [file biology-13-00856-s001.zip › Table S1.xlsx]

## Sheet: All_Raw_Data
	DS17-4-3	DS17-4-1	KD52-CK-1	DS17-4-2	KD52-CK-3	KD52-CK-2	KD52-4-1	KD52-4-2	KD52-4-3	DS17-2-1	DS17-2-3	DS17-2-2	KD52-8-1	KD52-8-2	KD52-8-3	KD52-2-2	KD52-2-3	KD52-2-1	DS17-CK-1	DS17-CK-2	DS17-CK-3	DS17-8-3	DS17-8-2	DS17-8-1
Total Reads Count(#)	47624888	48462208	46015866	48247850	48572478	83167428	47010056	50726456	37434774	43879190	50660766	47381516	53536846	50472536	48797626	42677850	48460574	45247714	70491768	57866658	71518772	49496348	49348508	47265392
Total Bases Count(bp)	7143733200	7269331200	6902379900	7237177500	7285871700	12475114200	7051508400	7608968400	5615216100	6581878500	7599114900	7107227400	8030526900	7570880400	7319643900	6401677500	7269086100	6787157100	10573765200	8679998700	10727815800	7424452200	7402276200	7089808800
Average Read Length(bp)	150	150	150	150	150	150	150	150	150	150	150	150	150	150	150	150	150	150	150	150	150	150	150	150
Q10 Bases Count(bp)	7139724774	7265900940	6898899252	7233607126	7282769907	12470656375	7048084669	7606443289	5612750699	6578920927	7595141227	7103791900	8026341671	7566671320	7315126635	6399477391	7264926740	6783990140	10569277335	8676436028	10723546619	7420737085	7398813142	7086517239
Q10 Bases Ratio(%)	0.9994	0.9995	0.9995	0.9995	0.9996	0.9996	0.9995	0.9997	0.9996	0.9996	0.9995	0.9995	0.9995	0.9994	0.9994	0.9997	0.9994	0.9995	0.9996	0.9996	0.9996	0.9995	0.9995	0.9995
Q20 Bases Count(bp)	6992729928	7130863669	6746965883	7095410164	7158789397	12274491031	6921182939	7502933183	5514277721	6466300054	7446069052	6965001698	7859670681	7401583931	7138863396	6310882268	7119997903	6665903202	10382181014	8531769211	10547098459	7280132825	7272074949	6957567445
Q20 Bases Ratio(%)	0.9789	0.981	0.9775	0.9804	0.9826	0.9839	0.9815	0.9861	0.982	0.9824	0.9799	0.98	0.9787	0.9776	0.9753	0.9858	0.9795	0.9821	0.9819	0.9829	0.9832	0.9806	0.9824	0.9813
Q30 Bases Count(bp)	6723721810	6884978247	6489303558	6839559222	6910268606	11855084312	6706875276	7306454115	5324516021	6240818748	7192211144	6709749830	7554525882	7106068239	6826236946	6153812008	6880111223	6444045741	9994390652	8236132713	10177190546	7010739440	7026183781	6697999040
Q30 Bases Ratio(%)	0.9412	0.9471	0.9402	0.9451	0.9484	0.9503	0.9511	0.9602	0.9482	0.9482	0.9465	0.9441	0.9407	0.9386	0.9326	0.9613	0.9465	0.9494	0.9452	0.9489	0.9487	0.9443	0.9492	0.9447
N Bases Count(bp)	4008426	3430260	3480648	3570374	3101793	4457825	3423731	2525111	2465401	2957573	3973673	3435500	4185229	4209080	4517265	2200109	4159360	3166960	4487865	3562672	4269181	3715115	3463058	3291561
N Bases Ratio(%)	0.0006	0.0005	0.0005	0.0005	0.0004	0.0004	0.0005	0.0003	0.0004	0.0004	0.0005	0.0005	0.0005	0.0006	0.0006	0.0003	0.0006	0.0005	0.0004	0.0004	0.0004	0.0005	0.0005	0.0005
GC Bases Count(bp)	3060795604	3077936159	3189048010	3072703332	3391408929	5835196221	3139873867	3372491410	2514626625	2835009175	3247882217	3042135297	3641937114	3373263591	3261655654	2751664921	3155198150	2942308797	4897993245	3965705057	4910845725	3254986767	3245162219	3085496078
GC Bases Ratio(%)	0.4285	0.4234	0.462	0.4246	0.4655	0.4677	0.4453	0.4432	0.4478	0.4307	0.4274	0.428	0.4535	0.4456	0.4456	0.4298	0.4341	0.4335	0.4632	0.4569	0.4578	0.4384	0.4384	0.4352

## Sheet: All_QC_Data
	DS17-4-3	DS17-4-1	KD52-CK-1	DS17-4-2	KD52-CK-3	KD52-CK-2	KD52-4-1	KD52-4-2	KD52-4-3	DS17-2-1	DS17-2-3	DS17-2-2	KD52-8-1	KD52-8-2	KD52-8-3	KD52-2-2	KD52-2-3	KD52-2-1	DS17-CK-1	DS17-CK-2	DS17-CK-3	DS17-8-3	DS17-8-2	DS17-8-1
Total Reads Count(#)	45041048	46097240	43150990	45768708	46313076	79648920	44794830	48977576	35659316	41854612	48058508	45025818	50788826	47586340	45762864	41195124	45855556	43149968	67090342	55218488	68321116	46947760	46957842	44944694
Total Bases Count(bp)	6676916903	6836424992	6396692734	6788827347	6861840452	11765134930	6630911541	7255372716	5291752806	6208700229	7128823384	6674002004	7530112306	7056974015	6780316060	6091722304	6800193970	6402851096	9904813186	8180247261	10089775003	6963399411	6966887774	6661326972
Average Read Length(bp)	148.24	148.3	148.24	148.33	148.16	147.71	148.03	148.14	148.4	148.34	148.34	148.23	148.26	148.3	148.16	147.87	148.3	148.39	147.63	148.14	147.68	148.32	148.36	148.21
Q10 Bases Count(bp)	6676603004	6836147685	6396409683	6788540676	6861536639	11764611214	6630655160	7255134208	5291530355	6208438743	7128532357	6673700055	7529717063	7056624623	6779941807	6091535382	6799920032	6402589432	9904341419	8179896192	10089322614	6963088797	6966608540	6661017521
Q10 Bases Ratio(%)	1	1	1	1	1	1	1	1	1	1	1	1	0.9999	1	0.9999	1	1	1	1	1	1	1	1	1
Q20 Bases Count(bp)	6637312978	6800420334	6362017325	6751817899	6824748441	11700382995	6597605585	7223433559	5263504624	6175385334	7091421527	6635779032	7483432495	7014618545	6735403852	6065877728	6765056082	6369315854	9846909978	8136050737	10033764465	6924238592	6931238498	6622301910
Q20 Bases Ratio(%)	0.9941	0.9947	0.9946	0.9945	0.9946	0.9945	0.995	0.9956	0.9947	0.9946	0.9948	0.9943	0.9938	0.994	0.9934	0.9958	0.9948	0.9948	0.9942	0.9946	0.9944	0.9944	0.9949	0.9941
Q30 Bases Count(bp)	6471254883	6649158487	6214223257	6595367071	6671030473	11435274113	6464444264	7095986180	5145826522	6033264316	6936352816	6477566809	7292406371	6836886493	6547804667	5964942131	6619402352	6230004565	9605983735	7951867209	9800908957	6757620390	6780043304	6458649686
Q30 Bases Ratio(%)	0.9692	0.9726	0.9715	0.9715	0.9722	0.972	0.9749	0.978	0.9724	0.9717	0.973	0.9706	0.9684	0.9688	0.9657	0.9792	0.9734	0.973	0.9698	0.9721	0.9714	0.9704	0.9732	0.9696
N Bases Count(bp)	313899	277307	283051	286671	303813	523716	256381	238508	222451	261486	291027	301949	395243	349392	374253	186922	273938	261664	471767	351069	452389	310614	279234	309451
N Bases Ratio(%)	0	0	0	0	0	0	0	0	0	0	0	0	0.0001	0	0.0001	0	0	0	0	0	0	0	0	0
GC Bases Count(bp)	2859555366	2891477919	2951226727	2879343542	3189449841	5494260980	2948827659	3211682191	2367093753	2671015866	3043605022	2852934014	3413056816	3140918266	3017754311	2614068754	2949113426	2773465269	4579013457	3732129930	4609754141	3050251784	3051219283	2894816600
GC Bases Ratio(%)	0.4283	0.423	0.4614	0.4241	0.4648	0.467	0.4447	0.4427	0.4473	0.4302	0.4269	0.4275	0.4533	0.4451	0.4451	0.4291	0.4337	0.4332	0.4623	0.4562	0.4569	0.438	0.438	0.4346

## Sheet: Mapping statistics
	DS17-CK-1	DS17-CK-2	DS17-CK-3	DS17-2-1	DS17-2-2	DS17-2-3	DS17-4-1	DS17-4-2	DS17-4-3	DS17-8-1	DS17-8-2	DS17-8-3	KD52-CK-1	KD52-CK-2	KD52-CK-3	KD52-2-1	KD52-2-2	KD52-2-3	KD52-4-1	KD52-4-2	KD52-4-3	KD52-8-1	KD52-8-2	KD52-8-3
Total reads	66851568(100.00%)	54934910(100.00%)	68060200(100.00%)	41623772(100.00%)	44786022(100.00%)	47812564(100.00%)	45845004(100.00%)	45621294(100.00%)	44928584(100.00%)	44787660(100.00%)	46796326(100.00%)	46728976(100.00%)	42936744(100.00%)	79292434(100.00%)	46149308(100.00%)	42898584(100.00%)	40982422(100.00%)	45390880(100.00%)	44630220(100.00%)	48835636(100.00%)	35541948(100.00%)	50649274(100.00%)	47417146(100.00%)	45573864(100.00%)
Total mapped	65754649(98.36%)	54195649(98.65%)	67015856(98.47%)	40995465(98.49%)	43989455(98.22%)	46854350(98.00%)	45045401(98.26%)	44779089(98.15%)	44182272(98.34%)	44101955(98.47%)	46107026(98.53%)	46007151(98.46%)	42375551(98.69%)	78122048(98.52%)	45598158(98.81%)	42201836(98.38%)	40248390(98.21%)	44443908(97.91%)	43922189(98.41%)	48126353(98.55%)	35032702(98.57%)	49727765(98.18%)	46459847(97.98%)	44520450(97.69%)
Mutiple mapped	2713711(4.06%)	2266134(4.13%)	2713367(3.99%)	1570595(3.77%)	1718334(3.84%)	1817056(3.80%)	1671755(3.65%)	1582608(3.47%)	1787817(3.98%)	1809757(4.04%)	1846982(3.95%)	1949302(4.17%)	1865867(4.35%)	3642916(4.59%)	2136753(4.63%)	2016686(4.70%)	1913832(4.67%)	2129362(4.69%)	2457203(5.51%)	2639726(5.41%)	2023163(5.69%)	2370158(4.68%)	1925632(4.06%)	1837445(4.03%)
Uniquely mapped	63040938(94.30%)	51929515(94.53%)	64302489(94.48%)	39424870(94.72%)	42271121(94.38%)	45037294(94.20%)	43373646(94.61%)	43196481(94.68%)	42394455(94.36%)	42292198(94.43%)	44260044(94.58%)	44057849(94.28%)	40509684(94.35%)	74479132(93.93%)	43461405(94.18%)	40185150(93.67%)	38334558(93.54%)	42314546(93.22%)	41464986(92.91%)	45486627(93.14%)	33009539(92.87%)	47357607(93.50%)	44534215(93.92%)	42683005(93.66%)
Read-1 mapped	31544209(47.19%)	25985113(47.30%)	32174423(47.27%)	19744753(47.44%)	21175712(47.28%)	22562532(47.19%)	21724159(47.39%)	21634334(47.42%)	21239222(47.27%)	21176371(47.28%)	22164332(47.36%)	22066613(47.22%)	20270675(47.21%)	37263619(47.00%)	21747141(47.12%)	20132350(46.93%)	19200374(46.85%)	21199545(46.70%)	20761703(46.52%)	22777709(46.64%)	16533261(46.52%)	23736584(46.86%)	22314287(47.06%)	21390422(46.94%)
Read-2 mapped	31496729(47.11%)	25944402(47.23%)	32128066(47.21%)	19680117(47.28%)	21095409(47.10%)	22474762(47.01%)	21649487(47.22%)	21562147(47.26%)	21155233(47.09%)	21115827(47.15%)	22095712(47.22%)	21991236(47.06%)	20239009(47.14%)	37215513(46.93%)	21714264(47.05%)	20052800(46.74%)	19134184(46.69%)	21115001(46.52%)	20703283(46.39%)	22708918(46.50%)	16476278(46.36%)	23621023(46.64%)	22219928(46.86%)	21292583(46.72%)
Reads map to '+'	31506597(47.13%)	25953183(47.24%)	32138028(47.22%)	19710987(47.36%)	21135290(47.19%)	22518558(47.10%)	21685128(47.30%)	21595254(47.34%)	21193363(47.17%)	21143118(47.21%)	22125052(47.28%)	22024518(47.13%)	20248043(47.16%)	37223948(46.95%)	21723065(47.07%)	20082546(46.81%)	19157396(46.75%)	21147056(46.59%)	20721919(46.43%)	22732616(46.55%)	16498000(46.42%)	23668283(46.73%)	22256421(46.94%)	21332964(46.81%)
Reads map to '-'	31534341(47.17%)	25976332(47.29%)	32164461(47.26%)	19713883(47.36%)	21135831(47.19%)	22518736(47.10%)	21688518(47.31%)	21601227(47.35%)	21201092(47.19%)	21149080(47.22%)	22134992(47.30%)	22033331(47.15%)	20261641(47.19%)	37255184(46.98%)	21738340(47.10%)	20102604(46.86%)	19177162(46.79%)	21167490(46.63%)	20743067(46.48%)	22754011(46.59%)	16511539(46.46%)	23689324(46.77%)	22277794(46.98%)	21350041(46.85%)
Non-splice reads	39180100(58.61%)	31272135(56.93%)	39128311(57.49%)	28520264(68.52%)	31035537(69.30%)	33174637(69.38%)	31014110(67.65%)	30564954(67.00%)	29657575(66.01%)	29287314(65.39%)	30142075(64.41%)	29960868(64.12%)	24368806(56.76%)	46155775(58.21%)	26568318(57.57%)	28427508(66.27%)	28010912(68.35%)	29961148(66.01%)	29070809(65.14%)	32059525(65.65%)	22807681(64.17%)	31305045(61.81%)	29564419(62.35%)	28399174(62.31%)
Splice reads	23860838(35.69%)	20657380(37.60%)	25174178(36.99%)	10904606(26.20%)	11235584(25.09%)	11862657(24.81%)	12359536(26.96%)	12631527(27.69%)	12736880(28.35%)	13004884(29.04%)	14117969(30.17%)	14096981(30.17%)	16140878(37.59%)	28323357(35.72%)	16893087(36.61%)	11757642(27.41%)	10323646(25.19%)	12353398(27.22%)	12394177(27.77%)	13427102(27.49%)	10201858(28.70%)	16052562(31.69%)	14969796(31.57%)	14283831(31.34%)
Reads mapped in proper pairs	61534172(92.05%)	50992872(92.82%)	62768720(92.23%)	38747110(93.09%)	41406162(92.45%)	44000044(92.03%)	42530312(92.77%)	42444782(93.04%)	41652864(92.71%)	41514498(92.69%)	43523496(93.01%)	43362840(92.80%)	39860146(92.83%)	72383310(91.29%)	42713484(92.55%)	39471772(92.01%)	37249044(90.89%)	41513836(91.46%)	40532490(90.82%)	44487714(91.10%)	32468606(91.35%)	46553472(91.91%)	43694476(92.15%)	41829930(91.78%)
