# Supplementary material for: Genetic Adaptations of Soybean to Cold Stress Reveal Key Insights Through Transcriptomic Analysis
Source: Biology (Basel). 2024 Oct 23;13(11):856. doi: 10.3390/biology13110856 (PMC11591561; doi:10.3390/biology13110856)
Supplement: Supplementary file 1 [file biology-13-00856-s001.zip › Table S2.xlsx]

## Sheet: Sheet1
GeneName	Forward primer	Reverse primer
LOC100799520	CAGGAAGCGAATGATGCGTG	AGTTGGCTAAGTGATAAACTCAAGA
LOC102663290	CCACTGCTCTTTTCTTGAGGTTG	GATTCCCATTGCAACGTCTTCTTCA
SFERH-4	GTTGGCAAAGGACATGGTGT	TAGCAAAAGACTAGAAAGCCACCTA
LOC100817437	TGCGCATGCTCTCTACTCAC	CGTCGCTGAGAGGGTTTCTT
LOC100777757	CATGGTGTGGCACATGCTTC	CACAATTGCAGTGGGGCAAC
LOC100791780	GGACCTTGCAGAAGAGCCAG	GAGCATGAGGGAGCCTTGTG
LOC113001461	GCCGGAGTTGGATGGGTTAC	CAATTTGATCTCTGGCGTCCG
LOC106795140	AACACCCTGACCCAGCAAAG	TCTTGTGTAAGCAGGTCAAGTGT
LOC100817058	TCTTTCTCCGTTCCACCCAAG	CTGGAAAATGGCATCTCGGC
LOC100500242	CTCTCGCGAAATCCAGCAGT	AGGAGGTGGCAAGGTCAATG
LOC100796525	GCTCATCGAGGGCTCGAAAT	GCATCGCATAGGAACCCCTT
LOC102668758	TGGCACTGGAACAAGCAAAAG	TTCTGGATGTCGTAGCGTGT
LOC100803418	AAGGCTCGTGCTGAATCTGG	ACATACTCACCCGTAACCGC
LOC100500496	GCCATCTTCTTTAGCCTGCCT	GCACCGACCTCTTAGCTTGAT
LOC100801846	CCCTTATGCAACTCGGGTGT	AGCAGCTTCCTTTGCTAAGAC
LOC547706	TCACCAAAGAGACAAGGCCG	CAGTTGTCTCAGCAGCCACT
LOC100819021	ATGCTCGACCTTCACGGTTT	CTGGCACCAGCTATCCTCTG
