# Supplementary material for: Genetic Adaptations of Soybean to Cold Stress Reveal Key Insights Through Transcriptomic Analysis
Source: Biology (Basel). 2024 Oct 23;13(11):856. doi: 10.3390/biology13110856 (PMC11591561; doi:10.3390/biology13110856)
Supplement: Supplementary file 1 [file biology-13-00856-s001.zip › Table S3.csv]

	DS17-CK-1	DS17-CK-2	DS17-CK-3	DS17-2-1	DS17-2-2	DS17-2-3	DS17-4-1	DS17-4-2	DS17-4-3	DS17-8-1	DS17-8-2	DS17-8-3	KD52-CK-1	KD52-CK-2	KD52-CK-3	KD52-2-1	KD52-2-2	KD52-2-3	KD52-4-1	KD52-4-2	KD52-4-3	KD52-8-1	KD52-8-2	KD52-8-3
MDH-1	19745	14091	17992	8739	9350	10128	8155	7793	5657	8218	8370	8008	11202	25689	15072	8090	8665	9586	12142	13098	9136	6732	7241	6907
LOC100788741	1354	1601	2106	1353	1632	1728	2078	2169	1775	1697	1681	1748	1071	1276	891	1255	637	1586	875	943	788	1354	1437	1391
LOC100788740	666	609	920	850	932	963	1010	1102	1055	969	1006	989	572	644	509	461	492	653	411	439	392	1156	925	934
LOC100788743	3082	3474	3900	3296	3340	3481	3922	4201	4204	3372	3961	3920	2308	2980	2264	2692	2553	2977	2383	2641	1950	1584	1419	1362
LOC100788742	489	487	786	1348	975	1028	1860	2101	1378	1525	1863	2062	378	532	381	2104	1029	1455	773	839	489	933	738	757
LOC100788744	846	641	743	523	566	593	579	600	743	641	781	707	612	950	651	836	739	744	670	678	517	1140	811	718
LOC100788746	557	741	878	273	294	338	881	890	800	440	436	451	440	460	291	462	383	483	250	265	185	794	756	702
LOC100500163	3550	3092	3692	1683	1771	1993	2222	1945	2300	2093	2084	2164	2663	4415	3218	2185	2239	2234	2329	2498	1984	1604	1660	1512
LOC100500162	68	84	75	6	4	0	2	0	4	3	2	0	81	35	34	0	2	8	4	6	1	35	18	26
LOC100500161	1312	1952	1757	1851	1815	1951	2094	2146	2394	2174	2721	2728	1526	1554	1343	2050	1799	2053	1593	1764	1276	1563	1204	1154
LOC100500160	3319	2976	3660	1132	1211	1305	1725	1585	1248	1985	2193	1925	2505	3707	2656	1126	1110	1266	1194	1332	904	1688	1618	1608
LOC100500165	2272	1860	2327	911	1001	1080	729	688	496	704	603	569	1099	2274	1151	666	611	739	586	671	382	625	852	749
LOC100500164	2206	2295	2612	1281	1418	1480	1654	1640	1225	1914	1685	1788	1139	2387	1314	1686	1522	1763	1677	1881	1165	1585	2116	1984
LOC100818954	765	897	995	949	996	1211	928	904	766	622	574	589	800	1075	674	965	947	941	499	607	402	554	693	705
LOC100818955	848	556	655	1534	1475	1670	633	684	793	1211	1242	1296	493	1111	659	1333	1234	1376	1458	1520	1287	965	677	702
LOC100818957	742	729	942	581	772	806	697	600	372	714	513	481	515	965	520	721	743	795	625	640	466	830	1245	1176
LOC100818950	326	265	309	181	250	261	278	226	185	237	177	188	96	345	157	68	84	121	188	244	136	350	623	530
LOC100818951	0	0	0	0	0	0	0	0	0	0	0	0	3	10	2	0	0	6	4	2	4	0	0	2
LOC100818953	888	530	811	503	623	609	373	380	284	308	305	283	412	827	418	318	319	397	406	494	321	573	732	667
LOC100815856	214	219	331	375	418	362	343	435	434	260	339	329	191	188	152	314	324	372	131	153	126	306	317	332
LOC100818959	1850	1433	1649	1111	1263	1359	1375	1253	1293	1573	1415	1482	1186	2119	1210	1265	1232	1341	1482	1612	1159	1535	1331	1280
LOC100778342	393	273	452	14	14	18	22	34	39	16	4	10	178	279	232	19	6	16	54	55	31	856	772	660
LOC100778343	735	822	956	795	744	844	841	871	1117	479	574	604	666	906	539	596	444	565	432	522	393	795	618	519
LOC100778340	4	6	4	100	137	122	51	49	43	17	12	21	0	0	2	49	93	66	34	51	19	12	6	5
LOC100778341	174	189	251	372	428	391	273	295	227	313	344	303	117	166	91	206	178	192	202	234	162	98	111	113
LOC100778346	1315	1259	1502	611	581	625	769	753	663	943	1072	1022	1036	1384	1034	563	526	637	901	990	735	2367	2075	1986
LOC102660934	0	0	0	0	0	0	0	0	0	0	0	0	0	0	0	0	0	0	0	0	0	0	0	0
LOC102660937	2	0	6	0	0	0	8	11	11	0	0	0	0	2	0	0	0	0	0	0	0	9	12	11
LOC100778345	1483	1134	1490	936	963	979	963	924	869	683	684	710	948	2031	1175	827	801	962	565	667	463	412	418	424
LOC102660939	0	0	0	0	0	0	0	0	0	0	0	0	0	0	0	0	0	0	0	0	0	0	0	0
LOC100784316	465	613	674	582	630	587	750	717	706	512	623	648	675	454	409	603	510	614	339	492	331	535	510	503
LOC100778348	119	111	128	47	50	55	66	34	34	30	30	31	74	95	66	37	42	46	35	26	24	35	66	48
LOC100778349	632	389	631	136	159	187	136	123	152	107	108	121	345	586	348	188	174	174	223	290	181	869	707	646
LOC102670302	0	2	0	0	2	0	0	0	0	6	4	0	0	2	0	0	0	3	0	2	0	0	4	0
LOC102670301	0	0	0	0	0	0	0	0	0	0	0	0	0	0	0	0	0	0	0	0	0	0	0	0
LOC102670300	4179	3779	4202	2644	2565	2812	1856	1824	1997	2332	2719	2592	3167	4790	3553	4143	3579	4322	3072	3242	2591	1909	1719	1685
LOC102670307	23	35	28	62	73	101	83	76	119	178	211	257	28	16	41	177	162	147	116	72	58	30	27	17
LOC102670306	2	0	1	0	0	0	0	1	3	0	0	0	0	0	0	0	0	0	0	0	1	0	0	2
LOC102670305	37	82	74	86	74	74	36	45	57	72	79	74	49	86	32	126	117	96	55	55	63	58	29	34
LOC102660905	2	0	2	0	0	0	1	0	2	2	0	2	0	0	0	0	0	0	0	0	0	2	0	2
LOC102670309	0	0	0	0	0	0	0	0	0	0	0	0	0	0	0	0	0	0	0	0	0	0	0	0
LOC100804111	0	0	0	0	0	0	0	0	0	0	0	0	0	0	0	0	0	0	0	0	0	0	0	0
LOC100803326	140	111	150	98	106	117	72	74	108	35	55	70	151	123	97	88	45	77	91	75	75	139	91	91
LOC100782231	484	313	463	30	35	38	20	24	20	16	15	0	281	379	173	23	32	23	33	16	33	202	201	239
LOC100803324	1097	1285	1481	847	1019	1088	1423	1439	1348	1808	2145	2014	878	1161	805	679	697	668	1027	1232	864	1337	1139	1145
LOC100782237	519	535	652	582	593	530	533	539	681	496	544	569	523	529	443	587	428	561	356	328	250	608	373	487
LOC100803322	6065	5204	6094	6498	6654	7513	8400	8412	8289	8885	9101	9265	3541	6492	3974	7146	6482	7651	7356	7704	6329	8681	8260	7805
LOC100803321	2959	2353	2911	1754	1976	1945	1568	1549	1224	1206	1161	1187	1566	3736	1892	1186	1202	1411	1041	1102	826	856	1028	1061
LOC100804116	445	593	718	479	515	524	949	905	736	545	617	513	476	473	347	809	722	953	369	340	232	268	379	288
LOC100804119	341	267	291	189	182	200	149	93	124	221	243	244	351	490	328	368	280	369	466	481	359	714	710	643
LOC100776037	404	403	495	688	687	819	1108	1137	1057	816	858	817	303	378	248	1122	841	1009	528	562	412	369	463	434
LOC100776034	787	964	1212	783	952	1003	1281	1161	986	1211	1081	1127	683	931	525	1112	898	1178	505	471	315	672	766	815
LOC100782238	14	11	17	27	26	21	32	22	25	25	18	16	24	33	13	28	29	25	24	16	12	8	3	8
LOC100776032	5	24	22	13	2	6	17	22	19	22	12	20	6	18	6	13	7	12	8	17	8	17	22	21
LOC100803329	747	616	802	424	415	514	534	563	563	536	600	596	422	913	452	436	461	479	525	521	337	740	632	628
LOC100803328	238	236	257	63	50	77	117	117	209	115	121	145	146	180	169	51	48	78	45	36	41	111	124	93
LOC102670512	1161	747	1078	903	1051	1174	798	783	664	627	600	570	599	1228	723	598	626	732	872	946	695	485	562	563
LOC102670513	107	108	119	40	37	49	70	65	47	37	47	53	52	121	69	14	24	54	94	86	65	122	162	145
LOC102670510	0	0	0	3	5	3	0	0	0	0	0	2	11	7	5	2	0	1	6	7	2	2	4	4
LOC106798254	0	0	0	0	0	0	0	0	0	0	0	0	0	0	0	0	0	0	0	0	0	0	0	0
LOC106798255	0	0	0	0	0	0	0	0	0	0	0	0	0	0	0	0	0	0	0	0	0	0	0	0
LOC100804542	4891	5250	6402	5530	5939	6124	7265	7326	6861	7393	7789	7772	4119	5952	3855	6165	4995	6356	4984	5358	4268	4418	4571	4384
LOC102664519	0	0	0	13	13	25	12	14	0	30	22	19	0	0	0	9	28	18	46	44	30	16	10	14
LOC102659580	457	769	838	333	329	427	491	453	497	322	361	364	334	314	236	82	56	50	88	70	67	130	111	103
LOC102659581	0	0	0	0	0	0	0	0	0	0	0	0	0	0	0	0	0	0	0	0	0	0	0	0
LOC102659582	0	0	0	0	0	0	0	0	0	0	0	0	0	0	2	0	0	0	0	0	0	0	0	0
LOC102664518	44	34	45	19	16	44	8	18	12	16	16	15	28	33	8	29	23	19	8	12	10	8	16	21
LOC100819902	462	737	843	678	670	589	1248	1195	1975	903	1171	1290	802	509	527	1101	990	1012	575	610	547	1291	764	830
TRNAS-UGA_2	0	0	0	0	0	0	0	0	0	0	0	0	0	0	0	0	0	0	0	0	0	0	0	0
TRNAS-UGA_3	0	0	0	0	0	0	0	0	0	0	0	0	0	0	0	0	0	0	0	0	0	0	0	0
LOC102659589	0	0	0	0	0	0	0	0	0	0	0	0	0	0	0	0	0	0	0	0	0	0	0	0
TRNAS-UGA_8	0	0	0	0	0	0	0	0	0	0	0	0	0	0	0	0	0	0	0	0	0	0	0	0
TRNAS-UGA_9	0	0	0	0	0	0	0	0	1	0	0	0	0	0	0	0	0	0	0	0	0	0	0	0
LOC100806299	0	0	0	0	0	0	0	0	0	0	0	0	0	0	0	0	0	0	0	0	0	0	0	0
LOC100527025	0	0	0	0	0	0	0	0	0	0	0	0	0	0	0	0	0	0	0	0	0	0	0	0
LOC100806294	57	55	64	16	4	8	29	29	26	20	4	16	74	72	62	22	20	19	38	39	21	28	54	24
LOC100527027	2147	1731	2012	1145	1095	1262	1235	1162	944	941	985	909	1330	2471	1476	1071	1116	1194	1093	1156	739	1385	1314	1366
LOC100787772	1319	1233	1383	1297	1148	1346	1417	1395	2226	1599	1811	1899	1449	1710	1420	1564	1346	1449	1029	1167	729	2307	1214	1163
LOC100787775	121	100	124	283	328	301	196	184	196	292	286	291	120	167	87	443	368	405	166	164	93	146	156	155
LOC100527020	668	682	869	816	936	914	1040	1143	888	824	876	822	461	712	467	890	858	946	744	777	523	633	747	712
LOC100527023	1115	1043	1037	1296	1272	1350	690	606	617	1621	2017	1940	612	1439	839	462	455	509	4267	5220	3565	2862	2944	2674
LOC100787776	2602	3070	2993	1604	1582	1616	1346	1489	1536	1602	1952	1994	2407	2868	2224	1957	1988	2127	2000	2248	1627	1291	1084	1004
ALDH2B6	56	30	112	220	223	264	148	132	87	109	90	95	11	29	19	133	112	161	67	53	40	186	186	182
ALDH2B7	2576	2365	2233	4149	4249	4607	2487	2446	2567	3152	3319	3302	1658	2852	1720	1578	1522	1664	1839	1932	1400	1333	1236	1282
ALDH2B4	21897	19083	22518	3882	4567	5135	5755	5749	4226	5054	4622	4160	13945	25928	14568	4866	5159	5410	4185	4268	3101	7335	7597	7466
ALDH2B5	248	120	254	299	317	274	123	125	88	155	162	181	134	213	80	154	157	139	136	136	150	147	144	170
ALDH2B2	536	542	699	374	364	352	857	860	699	430	375	393	180	238	170	310	229	281	545	600	457	5174	4881	4450
LOC100527028	334	384	443	300	338	390	584	609	410	640	543	488	241	301	228	550	572	581	360	383	302	346	418	410
ALDH2B1	923	819	1138	389	459	518	777	893	777	378	335	333	404	393	272	375	304	331	378	377	281	864	915	871
LOC100786423	2299	1423	1903	4215	4285	4722	4449	4502	5664	3272	4138	4257	1069	1518	885	2240	1917	2024	3337	3717	2755	12284	8260	7706
LOC100786420	1267	1057	1173	3586	3143	3328	1882	2159	2511	4110	4802	5133	1339	2208	1740	9522	8260	9648	4315	4934	3662	1412	1156	1065
LOC100786421	3708	3522	3720	4597	4363	4562	3318	3364	5215	4499	5018	5815	3707	4410	3399	3448	3108	3337	3174	3499	3066	3605	2241	2213
LOC100786427	0	0	0	0	0	0	0	0	0	0	0	0	0	0	0	0	0	0	0	0	0	0	0	0
LOC100786425	0	0	0	0	4	0	0	0	0	0	0	0	0	0	0	0	0	0	0	0	0	0	0	0
LOC100785588	10821	8262	11448	14487	17070	18200	12847	12216	8471	15741	14278	13315	4570	10202	5690	8760	7437	9597	8564	9280	6907	6584	8507	7833
LOC100786428	0	0	0	0	0	0	0	0	0	0	0	0	0	0	0	0	0	0	0	0	0	0	0	0
LOC100786429	243	225	274	301	266	356	228	241	248	364	441	436	171	212	166	275	230	285	204	236	167	137	124	86
LOC778152	24	12	16	110	121	82	40	81	47	32	131	77	22	20	22	153	93	187	59	65	51	15	21	32
LOC100785589	35	31	56	101	101	106	86	83	89	161	172	193	38	42	27	79	97	105	105	82	68	83	74	68
LOC100500168	839	610	778	166	171	205	115	115	113	159	189	159	626	1191	667	299	327	301	163	168	151	120	147	100
LOC102664515	0	0	0	0	0	0	0	0	0	0	0	0	0	0	0	0	0	0	0	0	0	0	0	0
LOC100815288	0	0	0	0	0	0	0	0	0	0	0	0	0	0	0	0	0	0	0	0	0	0	0	0
LOC100808148	1256	929	1154	837	1004	983	2076	2226	2386	915	1054	943	667	1212	786	300	262	354	1117	1097	930	789	703	731
LOC100809541	20	54	45	461	481	520	208	206	267	130	167	147	45	37	42	340	272	276	82	57	58	57	35	42
LOC100805243	0	0	0	0	0	0	0	0	0	0	0	2	0	0	0	0	0	0	0	0	0	0	0	2
LOC100805240	2	3	4	2	0	0	0	2	0	2	0	0	0	0	4	4	0	4	0	0	0	0	0	0
LOC100805241	155	143	199	479	418	537	600	618	576	448	453	439	99	215	90	405	294	461	216	261	193	141	212	196
LOC100805246	16	8	14	6	0	0	8	6	0	2	2	0	15	6	7	6	0	5	0	0	0	3	2	0
LOC100794386	279	262	290	279	335	366	311	296	258	251	279	248	173	293	193	289	225	321	260	278	171	206	249	200
LOC100788748	1268	837	1333	671	654	792	2017	2102	2190	1042	1295	1134	484	591	382	600	621	713	966	1039	844	3889	2652	2642
LOC100809549	911	643	998	555	593	686	577	598	563	380	423	432	651	848	559	389	382	346	484	435	390	718	521	509
LOC100777346	157	89	154	62	75	73	77	80	57	72	73	52	89	183	101	65	43	50	66	67	42	58	63	56
LOC100777345	178	178	199	2	2	1	2	2	2	0	0	0	38	46	23	0	8	2	12	20	12	174	112	139
LOC100777344	0	0	0	6	0	0	0	0	0	0	0	0	0	0	0	2	0	0	0	0	2	0	0	0
LOC100777342	336	309	316	238	223	195	144	181	158	138	154	132	268	461	307	237	237	261	146	181	115	165	134	140
LOC100777341	864	656	747	333	379	390	175	134	97	241	212	238	505	1280	604	992	1031	1263	432	347	282	447	445	425
LOC100777340	1243	1394	1807	1010	1041	1073	1680	1688	1491	925	887	962	892	1059	804	479	451	524	622	708	502	2301	2124	2042
LOC100795538	486	489	597	679	685	733	1075	1121	906	695	659	664	292	363	237	443	381	603	392	467	334	496	697	614
LOC100795539	1614	953	1428	903	1184	1191	802	777	554	1092	905	853	934	2061	865	696	701	768	1009	1188	701	1304	1381	1345
LOC102667755	0	0	0	0	0	0	0	0	0	0	0	0	0	0	0	0	0	0	0	0	0	0	0	0
LOC100779121	591	859	1002	1856	1702	1873	1506	1561	2182	1628	1930	2121	573	694	617	1643	1357	1594	764	838	686	1011	635	587
LOC100779120	21	18	27	113	113	116	38	46	53	14	18	30	12	4	22	14	20	26	71	72	73	38	23	38
LOC100795532	549	628	748	430	417	440	381	438	327	245	210	198	459	594	385	430	349	451	183	202	176	147	187	169
LOC100779122	0	2	8	2	2	2	0	0	0	0	0	0	4	2	0	5	10	13	4	20	14	0	0	0
LOC100779125	0	0	0	0	0	0	0	0	0	0	0	0	0	0	0	0	0	0	0	0	0	8	0	4
LOC102667756	8	12	13	1	2	0	3	5	0	4	0	2	10	6	0	0	0	4	0	0	2	0	0	0
LOC100779127	857	730	860	445	512	551	347	315	291	295	423	357	474	1149	715	422	455	536	458	474	368	569	497	404
LOC100795537	1974	1992	2383	2088	2235	2316	2348	2531	2677	2129	2534	2336	1726	2281	1636	2101	1965	1984	1648	1740	1503	2731	2342	2126
MYB177	146	134	184	14580	13565	13943	8936	9440	13048	9750	12053	12935	195	264	199	9368	7566	8801	3879	4173	3173	7320	5119	4965
LOC100800489	1991	1273	2016	778	637	742	1382	1367	2029	1201	1509	1551	1095	1266	942	606	531	594	783	818	714	2017	1084	1087
LOC100800148	1115	1057	1387	889	1026	1077	1150	1072	1065	1210	1183	1037	665	1061	660	894	898	993	781	774	544	1348	1369	1408
LOC100800146	2	0	4	4	6	4	34	24	56	18	25	19	0	2	4	6	2	6	14	8	0	12	4	4
LOC100800145	955	984	1233	686	739	797	1033	969	912	887	808	818	853	1214	710	794	953	780	613	664	474	892	804	728
LOC100800142	0	0	0	0	0	0	0	0	0	0	0	0	0	0	0	0	0	0	0	0	0	0	0	0
LOC100800143	239	253	357	122	126	85	33	29	35	49	89	51	183	231	136	59	60	71	47	66	36	29	55	51
LOC100800141	0	0	0	0	0	0	0	0	0	0	0	0	0	0	0	0	0	0	0	0	0	0	0	0
LOC106795561	0	0	0	0	0	0	0	0	0	0	0	0	0	0	0	0	0	0	0	0	0	0	0	0
P5CS	234	265	266	400	346	369	322	365	422	788	844	765	151	240	204	389	285	441	314	327	217	99	111	68
LOC106795564	0	0	0	0	0	0	0	0	0	0	0	0	0	0	0	0	0	0	0	0	0	0	0	0
LOC106795567	2	0	0	0	0	0	0	0	0	0	0	0	0	0	0	0	0	0	0	0	0	0	0	0
LOC106795566	0	0	0	0	0	0	0	0	0	0	0	0	0	0	0	0	0	0	0	0	0	0	0	0
LOC100795286	684	385	430	119	142	161	93	99	86	85	50	56	124	268	160	109	85	115	166	200	135	210	185	182
LOC100795287	945	815	974	665	649	741	574	526	516	689	807	722	721	1187	661	699	645	681	731	736	559	888	723	815
LOC100795282	375	387	384	1581	1381	1529	918	1033	1302	617	876	942	347	499	365	837	746	854	533	593	446	674	375	362
LOC100795280	2	0	3	19	14	4	0	12	15	10	7	2	0	0	0	10	8	23	6	4	0	4	2	0
LOC100793705	0	0	0	0	0	0	0	0	0	0	0	0	2	0	2	0	0	0	0	0	0	0	0	0
LOC102662986	0	0	0	0	0	0	0	0	0	0	0	0	0	0	0	4	0	7	4	1	3	0	5	0
LOC106796038	7	12	19	302	274	260	37	40	47	102	154	133	3	5	0	216	217	194	113	88	103	8	9	6
LOC100795288	224	245	292	211	180	255	142	159	184	123	156	163	193	226	177	263	219	287	98	133	101	224	177	153
LOC102667759	0	0	0	0	0	0	0	0	0	0	0	0	0	0	0	0	0	0	0	0	0	0	0	0
LOC106799612	159	151	144	120	122	139	104	107	102	119	157	191	114	198	154	196	200	194	120	122	90	123	86	71
LOC106799611	0	0	0	0	0	0	0	0	0	0	0	0	0	0	2	0	0	1	1	0	0	4	5	2
LOC106799617	0	0	0	0	0	0	0	0	0	0	0	0	0	0	0	0	0	0	0	0	0	0	0	0
LOC100809172	0	0	0	6	20	16	10	2	4	12	12	14	4	2	2	2	4	2	16	15	6	2	2	4
LOC106799619	19	31	37	7	8	7	9	20	11	8	11	7	17	23	5	10	12	15	11	5	4	32	34	31
LOC102662329	0	0	0	0	0	0	0	0	0	0	0	0	0	0	0	0	0	0	0	0	0	0	0	0
LOC100780869	307	442	518	220	203	175	357	372	485	393	398	387	393	240	252	480	353	412	204	191	141	379	290	265
LOC102662391	0	0	0	0	0	0	0	0	0	0	0	0	0	0	0	0	0	0	0	0	0	0	0	0
LOC102662390	21	16	15	48	46	48	18	13	10	23	16	40	20	12	14	10	18	20	14	24	12	26	30	25
LOC102662397	0	0	4	0	7	6	0	2	4	0	2	4	2	0	2	4	6	3	4	7	0	0	2	2
LOC100780860	2069	2157	2476	1574	1649	1698	1828	1862	2075	1485	1618	1750	1692	2364	1635	1978	1716	2091	1430	1597	1232	1935	1575	1557
LOC100778835	420	521	734	132	302	297	311	362	268	469	407	446	308	531	322	219	200	203	277	284	241	197	208	202
MYB185	0	0	0	0	0	0	0	0	0	0	0	0	0	0	0	0	0	0	0	0	0	0	0	0
LOC100780863	583	769	950	451	626	646	672	708	651	482	507	513	686	581	448	487	513	560	366	385	270	797	592	627
LOC100778830	310	383	425	578	555	542	758	669	771	560	518	573	279	249	255	811	796	938	341	375	315	533	436	444
LOC100778831	1002	841	1100	494	568	515	616	621	550	499	595	501	558	1080	640	583	614	648	582	738	458	833	870	834
MYB181	0	0	0	4	4	4	20	16	33	11	35	11	0	0	0	0	0	0	6	12	4	19	25	14
LOC100780867	0	0	0	3	0	0	0	3	2	0	0	0	0	0	0	2	0	3	0	3	0	0	0	0
LOC116423798	1348	1150	1353	781	692	799	377	404	468	439	538	586	969	1919	1226	827	733	784	561	606	450	947	647	607
LOC102660930	3	3	0	17	51	42	4	8	10	25	40	32	0	5	8	17	0	13	65	48	45	22	22	18
LOC100785302	3615	3217	4029	2610	3027	3585	2226	2168	1424	2118	1835	1629	2827	4444	2469	2219	2424	2662	1852	2127	1342	2835	3472	3286
LOC100785303	81	81	102	138	147	129	105	123	116	105	107	110	96	95	53	155	145	148	105	107	79	102	82	79
LOC100785300	1491	918	1323	512	521	521	785	768	871	668	695	671	731	1680	965	533	492	494	924	969	738	1464	1095	1173
LOC100785306	424	567	588	613	619	698	278	283	301	483	553	510	350	408	308	347	317	383	155	170	132	261	304	292
LOC100785307	0	4	0	6	7	4	21	21	24	25	17	18	0	3	2	13	9	12	14	12	12	11	7	20
LOC102662649	0	0	0	0	0	0	0	0	1	0	1	1	0	0	0	0	0	0	0	0	0	0	1	0
LOC102662648	4	4	0	2	6	5	34	36	25	23	24	36	2	0	0	0	0	0	0	4	0	5	7	5
LOC102660932	0	0	4	0	0	0	0	0	0	0	0	0	0	0	0	0	0	0	0	0	0	0	2	5
LOC100805938	14	37	35	26	25	26	96	130	115	8	20	4	37	26	37	62	78	88	20	16	21	86	70	86
LOC100805939	0	2	2	0	0	0	4	2	2	0	0	2	0	0	0	0	0	0	2	0	0	4	2	0
LOC100805934	0	0	0	0	0	0	0	0	0	0	0	0	0	0	0	0	0	0	0	0	0	0	0	0
LOC100805935	1155	884	953	87	77	52	105	97	112	70	114	91	673	1342	794	83	65	109	165	149	139	236	186	196
LOC102662645	8	2	0	20	28	19	14	14	9	18	17	27	0	2	5	5	8	6	2	3	6	6	13	12
LOC100805931	5746	4804	5414	965	934	974	1216	1239	1289	754	809	828	4560	8121	5003	1963	1654	1809	1093	1214	1006	1562	1239	1142
LOC102662647	2	0	2	12	6	12	0	0	4	0	6	6	0	0	0	4	0	6	0	0	0	0	0	0
LOC100805933	192	148	202	405	439	430	208	212	210	410	401	340	85	180	133	355	293	423	172	174	161	137	166	135
LOC114819094	1706	1521	1736	918	936	979	900	828	730	633	624	605	1382	1916	983	749	744	851	615	783	478	647	642	634
LOC100778344	805	676	975	278	287	316	659	723	555	220	179	231	335	555	339	106	124	123	184	230	146	266	407	385
LOC114819093	1345	1130	1342	130	193	232	119	100	65	130	165	102	775	1531	743	134	168	180	368	419	232	145	189	151
LN	0	0	0	0	0	0	0	0	0	0	0	0	0	0	0	0	0	0	0	0	0	0	0	0
LOC102660936	25	17	26	10	26	18	14	16	5	23	19	12	26	19	24	6	4	20	13	15	10	8	6	4
LOC102660938	0	0	0	0	0	0	0	0	0	0	0	0	0	0	0	0	0	0	0	0	0	0	0	0
PEPC7	23	13	10	29	14	35	16	19	26	25	26	27	19	7	4	25	21	35	15	32	12	33	48	38
LOC100801236	6128	6064	6247	2497	2433	2514	2234	2319	2369	2542	2905	3014	4326	7365	4855	2927	2786	3004	3861	4280	2920	1649	1610	1436
PEPC4	15235	11100	14504	16130	17024	18263	14168	14399	12412	16559	17033	16507	6290	15509	8120	6945	6333	7257	16571	17613	13743	10192	11446	10797
LOC100801233	249	278	347	411	304	390	97	96	234	288	338	449	455	239	253	247	195	195	159	183	134	411	246	216
LOC100801232	0	0	0	2	0	0	0	2	0	2	0	4	0	0	0	2	0	2	2	0	0	0	0	0
LOC100801231	290	182	236	1511	1685	1812	698	686	642	1131	1242	1224	169	297	177	1425	1192	1518	703	759	627	547	407	394
LOC100801230	221	182	276	117	144	132	145	161	173	128	128	119	147	182	143	86	83	90	73	63	73	102	100	96
LOC106797184	0	0	0	0	2	0	0	0	3	2	3	2	0	0	0	4	1	6	2	3	0	0	0	0
TRNAN-GUU_1	0	0	0	0	0	0	0	0	0	1	0	0	0	0	0	0	0	0	0	0	0	0	0	0
TRNAN-GUU_3	0	0	0	0	0	0	0	0	0	0	0	0	0	0	0	0	0	0	0	0	0	0	0	0
TRNAN-GUU_2	0	0	0	0	0	0	0	0	0	0	0	0	0	0	0	0	0	0	0	0	0	0	0	0
TRNAN-GUU_5	0	0	0	0	0	0	0	0	0	0	0	0	0	0	0	0	0	0	0	0	0	0	0	0
TRNAN-GUU_4	0	0	0	0	0	0	0	0	0	0	0	0	0	0	0	0	0	0	0	0	0	0	0	0
TRNAN-GUU_7	0	0	0	1	0	0	0	0	0	0	0	0	0	0	0	0	0	0	0	0	0	0	0	0
TRNAN-GUU_6	0	0	0	0	0	0	0	0	0	0	0	0	0	0	0	0	0	0	0	0	0	0	0	0
TRNAN-GUU_9	0	0	0	0	0	0	0	0	0	0	0	0	0	0	0	0	0	0	0	0	0	0	0	0
TRNAN-GUU_8	0	0	0	0	0	0	0	0	0	0	0	0	0	0	0	0	0	0	0	0	0	0	0	0
LOC100820190	277	201	268	236	235	268	226	203	293	334	316	397	170	298	216	290	226	278	279	328	297	898	575	587
LOC121172817	0	0	0	0	0	0	0	0	0	0	0	0	0	0	0	0	0	0	0	0	0	0	0	0
LOC100796085	0	0	0	1	0	0	0	0	0	0	0	0	0	0	0	0	0	0	0	0	0	0	0	0
LOC121172816	4	7	12	7	6	10	0	3	2	15	13	32	0	0	0	0	0	2	0	0	0	16	7	0
LOC100788994	0	0	0	0	2	4	2	0	2	4	0	4	0	0	0	2	6	0	0	2	0	0	2	2
COL2A	1996	1695	2081	12336	13560	13990	6179	5724	4114	12809	11445	11091	1628	2771	1733	8350	8640	9162	8677	9867	6214	10422	10044	9284
LOC100815845	0	0	0	20	30	34	15	6	28	50	61	76	4	0	6	14	14	14	24	40	10	18	18	6
LOC100815844	13412	12070	15368	8800	9381	9708	9974	10046	9994	12192	13609	13558	11090	16379	11652	8661	7956	9033	10366	11540	8630	14412	11750	11797
LOC121172812	2	0	0	0	0	0	0	0	0	0	0	0	0	0	0	0	0	0	0	0	0	0	0	0
LOC106797079	0	0	0	0	0	0	0	0	0	0	0	0	1	0	0	0	0	0	0	0	0	0	0	0
LOC100815846	7590	7316	7493	15939	16976	17947	2900	2683	2188	4748	4660	4687	6539	10893	6993	5890	5416	6075	6740	7442	4984	4521	5059	5025
LOC106797074	1	0	0	0	0	0	0	0	0	0	0	0	0	0	0	0	0	0	0	0	0	0	0	0
LOC106797077	0	0	0	0	0	0	0	0	0	0	0	0	0	0	0	0	0	0	0	0	0	0	0	0
LOC100780409	2418	2700	2947	649	666	661	958	1026	923	1033	1070	999	2283	3007	2015	1227	1088	1331	775	865	709	1411	1292	1127
LOC100817904	992	1140	1381	626	588	601	853	876	958	775	838	919	787	944	726	714	739	739	688	649	578	992	755	685
LOC121174268	0	0	0	0	0	0	0	0	0	0	0	0	0	0	0	0	0	0	0	0	0	0	0	0
LOC100794388	0	0	0	0	0	0	0	0	0	0	0	0	0	0	0	0	0	0	0	0	0	0	0	0
LOC102663519	1	1	2	0	0	0	0	1	0	1	1	1	1	0	0	0	0	0	0	0	0	1	1	1
LOC102663510	0	0	0	0	0	0	0	0	0	0	0	0	0	0	0	0	0	0	0	0	0	0	0	0
LOC102663511	0	0	0	0	0	0	0	0	0	0	0	0	0	0	0	0	0	0	0	0	0	0	0	0
LOC102663514	80	92	105	240	203	201	156	195	216	139	183	195	68	78	90	138	123	144	118	99	91	53	58	48
LOC100819698	2	0	0	51	36	65	73	59	71	274	279	247	0	0	2	39	33	38	48	33	43	10	18	18
LOC100783884	132	87	163	69	60	72	40	36	26	51	67	67	76	62	51	17	22	28	36	51	25	104	63	130
LOC100783883	0	0	2	0	0	0	0	0	0	0	0	0	2	4	4	2	0	4	0	2	2	1	4	2
LOC100783882	271	177	238	1005	958	1036	223	213	245	445	457	446	199	500	225	1002	886	1111	371	373	268	333	303	287
LOC100783880	793	968	1182	1263	1163	1174	1334	1298	1651	978	1207	1218	947	793	724	1271	1186	1231	837	895	567	1210	781	856
LOC100817905	798	740	921	1768	1952	1997	981	1150	1032	722	735	793	666	837	616	951	944	1126	571	696	465	722	627	546
LOC100783889	0	0	2	0	0	0	2	0	3	0	5	1	0	0	0	2	2	3	2	0	2	6	0	2
LOC112998845	0	0	0	0	0	0	0	0	0	0	0	0	0	0	0	0	0	0	0	0	0	0	0	0
LOC100803327	448	525	621	2919	3107	3394	4102	3742	3801	3299	3424	3333	418	477	384	2758	3302	3076	3682	4265	2935	3450	2748	3048
LOC100782232	10	6	16	0	2	0	0	2	0	0	2	2	2	13	6	0	0	0	0	0	0	36	33	30
LOC102660502	0	0	0	0	0	0	0	0	0	0	0	0	0	0	0	0	0	0	0	0	0	0	0	0
LOC100804032	1732	1781	2162	329	372	384	459	505	366	455	449	457	908	1499	1098	385	354	406	524	587	422	1713	1517	1498
LOC100804112	448	543	549	387	379	444	538	548	402	405	414	434	323	383	227	311	296	263	220	194	150	384	395	404
LOC102670374	0	0	0	0	0	0	0	0	0	0	0	0	0	0	0	0	0	0	0	0	0	0	0	0
LOC112998849	0	0	0	0	0	0	0	0	0	0	0	0	0	0	0	0	0	0	0	0	0	0	0	0
LOC106799512	0	0	0	4	4	0	1	5	2	4	0	3	0	0	0	2	0	0	0	0	0	0	2	2
LOC113000771	0	0	0	0	0	0	0	0	0	0	0	0	0	0	0	0	0	0	0	0	0	0	0	0
LOC113000773	130	79	164	2	8	13	69	79	121	12	19	14	28	46	26	4	12	8	10	6	10	147	72	78
LOC100804031	730	631	879	329	288	307	377	457	451	416	495	508	409	682	408	289	297	333	423	493	400	742	629	536
LOC100804117	432	543	703	443	321	492	386	573	442	248	409	424	409	458	410	442	349	442	272	315	244	436	350	492
LOC100803289	67	54	108	163	216	209	132	95	87	156	160	130	72	109	74	90	132	152	104	123	103	41	71	57
LOC113000779	0	0	0	0	0	0	0	0	0	0	2	0	0	0	0	0	0	0	0	0	0	0	0	0
LOC100804036	981	1124	1132	1565	1667	1767	439	471	459	583	624	611	826	1067	792	754	694	917	377	378	295	150	167	151
LOC100780404	1403	1047	1238	813	902	1079	604	743	522	689	574	609	626	1454	865	653	545	698	674	706	494	571	787	691
LOC100776039	0	0	1	3	5	2	4	4	5	4	4	3	1	0	0	2	4	2	3	2	2	0	2	0
LOC100804037	31	38	54	101	145	116	32	43	12	96	67	87	39	53	48	38	46	39	36	20	11	10	16	15
CYCA1.1	0	0	0	0	0	8	6	4	8	0	2	6	4	2	2	0	2	0	0	4	4	0	0	2
LOC121174267	2	0	0	0	2	0	8	0	0	4	8	0	0	2	0	2	2	0	0	0	0	0	2	0
LOC100782239	2292	1961	2379	2516	2809	3189	2824	2739	2580	2650	2525	2689	1282	2197	1417	2317	2021	2423	1605	1665	1355	1966	2044	1964
LOC100305698	689	532	710	714	805	803	598	576	395	557	514	434	295	655	350	468	443	552	467	468	381	740	909	882
LOC100305699	60	45	54	27	19	24	6	13	19	9	26	19	22	29	11	10	15	12	11	20	18	679	603	597
LOC100808081	1404	1314	1568	340	334	350	412	455	449	348	398	445	953	1723	1039	501	523	565	580	693	461	807	683	586
LOC100808080	1560	1111	1291	446	349	340	300	279	422	347	451	433	1188	2070	1732	571	543	541	693	732	643	941	611	478
LOC100808087	281	391	493	413	426	392	557	539	577	365	402	404	285	286	200	488	474	489	203	270	181	354	380	287
LOC100808086	580	486	660	834	865	980	623	647	354	424	424	377	274	677	380	593	619	722	797	967	616	333	478	591
LOC100808085	257	172	235	220	233	237	188	218	259	266	259	294	134	225	139	220	200	214	187	171	124	329	249	207
LOC100808084	470	608	646	694	595	706	810	844	1184	664	749	843	544	598	420	712	632	699	412	404	339	891	593	634
LOC100305690	540	673	716	615	743	793	1276	1255	1123	1197	1340	1210	477	489	327	800	726	835	587	676	519	982	1021	927
LOC100305691	3762	2472	3582	2823	3597	3741	2780	2565	1518	1942	1487	1339	1302	4027	1596	2015	2360	2259	2203	2604	1586	1443	2450	2206
LOC100305692	2182	1458	2455	2394	3544	4027	2656	2066	975	2262	1430	1266	1241	3097	1226	2429	3382	2998	3158	3514	1946	1621	3954	3846
LOC100305693	1091	1059	1259	863	958	1130	1201	1114	711	482	362	400	469	841	450	596	647	616	448	441	318	579	912	796
LOC100305694	1070	932	1092	236	375	388	246	217	146	155	129	131	621	1229	683	223	237	282	201	252	164	94	152	154
LOC100305696	0	0	0	0	0	0	0	3	0	0	0	2	0	0	0	6	0	0	0	0	2	0	0	0
LOC100305697	2	0	1	0	2	1	0	0	0	0	4	2	0	2	0	0	4	0	0	2	0	0	0	0
COR2	7136	4912	7022	1584	1511	1559	3497	3837	4334	1232	1583	1527	3875	7947	4343	1089	1029	1158	2570	2947	2129	3870	3005	3138
LOC100776030	29	4	42	50	70	52	26	14	12	47	38	32	8	4	6	26	32	10	58	63	66	51	38	65
LOC100780407	530	357	434	1140	1326	1391	645	702	843	446	602	593	392	763	520	823	916	906	902	1003	775	335	318	311
LOC106797289	0	0	0	2	0	0	0	0	0	0	0	0	0	0	0	0	0	0	0	0	0	0	0	0
LOC102668642	0	0	0	0	0	0	0	2	0	0	0	0	0	0	0	0	0	0	0	0	0	2	0	0
LOC102668641	0	0	0	0	0	0	0	0	0	0	0	0	0	0	0	0	0	0	0	0	0	0	0	0
LOC102668647	107	184	242	47	55	49	183	172	270	74	74	67	75	51	58	12	22	10	20	22	17	176	122	162
LOC112998349	0	0	0	0	0	0	0	0	0	0	0	0	0	0	0	0	0	0	0	0	0	0	0	0
LOC100807309	551	727	781	806	899	955	1166	1197	1123	1171	1204	1268	538	569	478	1407	1297	1435	823	862	737	818	881	879
LOC100807308	0	0	0	0	0	0	0	0	0	0	0	0	0	2	6	0	0	0	0	0	0	0	0	0
LOC100784184	520	324	452	126	127	163	177	160	194	182	196	223	319	620	347	358	256	306	483	522	321	205	240	209
LOC102660092	3	2	3	0	0	1	0	0	0	0	0	1	4	4	4	0	0	0	0	0	0	0	1	0
LOC102660093	0	0	0	0	0	0	0	0	0	0	0	0	0	0	0	0	0	0	0	0	0	0	0	0
LOC102660091	0	0	2	0	0	0	4	2	0	0	0	2	0	0	0	0	0	0	0	0	0	0	0	0
LOC100807301	1181	968	1244	636	747	818	2159	2021	1640	784	734	780	582	1225	559	610	582	628	642	733	468	495	561	522
LOC100807300	871	627	750	706	679	742	395	451	436	514	529	538	656	1046	648	620	623	563	610	682	476	821	677	632
LOC100807303	10	7	18	6	0	4	4	0	6	0	4	0	4	2	6	2	2	0	0	2	0	0	0	0
LOC100807302	3359	2302	2713	5026	4925	5364	2404	2646	2619	3635	4158	4132	1645	3368	1811	3743	3350	3971	2694	3173	2555	5575	4953	4749
LOC100807305	415	316	392	153	148	150	126	120	188	87	143	116	226	451	321	132	144	152	156	167	127	189	107	153
LOC100807304	48	83	111	104	121	95	73	74	85	168	210	190	104	122	91	128	95	133	213	237	163	332	352	268
LOC102660098	3	26	9	30	42	45	59	69	92	76	86	96	0	0	0	0	0	0	0	0	0	0	0	0
LOC100807306	1290	958	1086	977	1072	1229	747	795	721	886	978	965	793	1513	900	1003	896	1132	981	1033	751	858	758	744
LOC100796167	43	55	76	176	181	213	428	380	420	340	338	359	62	47	37	374	294	319	137	144	138	302	250	226
LOC100796164	20	15	28	116	127	139	140	194	202	511	686	626	28	39	36	629	519	634	184	194	155	279	266	252
TRNAA-AGC	0	0	0	0	0	0	0	0	0	0	0	0	0	0	0	0	0	0	0	0	0	0	0	0
LOC100796162	0	4	2	2	3	4	2	4	0	0	0	2	2	3	4	0	10	0	0	10	2	0	0	2
LOC100796163	70	69	64	9	14	11	9	15	24	4	8	12	2	8	4	2	4	0	16	6	5	38	20	18
LOC100796160	2138	2182	2713	725	733	704	691	634	948	555	661	757	2372	2491	2102	852	775	883	611	731	635	1128	790	717
LOC100796161	452	256	482	1907	1935	2209	954	898	1007	1702	1811	1698	247	602	302	1404	1234	1418	878	960	727	2507	2412	2297
LOC100796168	3	3	0	0	0	0	0	0	0	0	0	0	2	0	0	0	0	0	0	0	0	0	0	0
LOC100796169	10	0	8	8	12	14	2	6	8	17	26	14	0	6	6	12	21	21	8	10	9	31	14	6
XTH1	281	222	266	1026	937	973	365	364	582	880	1055	1095	321	538	537	674	656	711	916	842	708	595	335	319
LOC100820198	74	37	81	165	225	208	142	108	121	135	112	97	15	58	30	86	84	91	95	137	74	69	86	51
LOC106795919	0	0	0	0	0	0	0	0	0	1	1	0	0	0	0	0	0	0	1	0	1	0	2	0
LOC106795911	0	0	0	0	0	0	0	0	0	0	0	0	0	0	0	0	0	0	0	0	0	0	0	0
LOC106795913	0	0	0	0	0	0	0	0	0	0	0	0	0	0	0	0	0	0	0	0	0	0	0	0
LOC100790035	13	4	16	2	5	6	7	1	0	6	3	0	4	6	0	0	2	1	0	4	3	5	12	5
LOC100792398	734	1136	1373	1150	1179	1285	1582	1665	1895	1336	1559	1613	973	715	602	1286	1173	1387	700	900	728	1639	1418	1192
LOC100792395	8	16	10	25	20	35	14	14	6	79	61	88	22	24	8	6	8	10	33	46	24	14	24	10
LOC100792394	94682	71016	91927	22208	23589	25451	26938	26713	21608	37313	38020	35712	42827	111988	54018	23590	22802	26242	46010	49479	36874	27581	33239	32025
LOC100792397	818	805	1016	1666	1498	1554	1623	1655	2038	1800	2081	2248	844	1081	785	1830	1680	1683	1652	1789	1362	2398	1726	1646
LOC100792396	26	24	32	4	9	10	2	7	4	10	0	9	20	36	8	6	2	4	4	2	2	0	6	2
LOC100792391	0	2	2	0	0	0	0	0	0	0	0	0	2	0	0	0	0	0	0	0	0	0	0	2
LOC100792393	6	4	2	16	16	6	16	5	6	18	26	24	6	16	10	24	22	24	23	17	16	4	2	6
LOC100792392	103	122	141	35	35	39	75	50	55	45	17	32	41	72	30	11	7	9	13	18	15	48	58	83
LOC113001423	0	0	0	0	0	0	0	0	0	0	0	0	0	0	0	0	0	0	0	0	0	0	0	0
LOC100784006	15	15	26	8	6	10	16	8	4	6	4	0	4	11	2	7	8	4	13	2	0	4	2	10
LOC113001421	0	0	0	0	0	0	0	0	0	0	0	0	0	0	0	0	0	0	0	0	0	0	0	0
LOC113001426	0	0	0	0	0	0	0	0	0	0	0	0	0	0	0	0	0	0	0	0	0	0	0	0
LOC100500449	5596	5643	6696	3011	3470	3881	6169	5939	3998	4692	4324	4403	2702	4259	2712	1129	1109	1402	3866	4418	3033	4190	5397	5177
LOC113001424	0	0	0	0	0	0	0	0	0	0	0	0	0	0	0	0	0	0	0	0	0	0	0	0
LOC113002219	0	0	0	0	0	0	0	0	0	0	0	0	0	0	0	0	0	0	0	0	0	0	0	0
LOC100788262	286	255	268	297	268	322	375	187	405	223	175	306	209	235	136	312	250	314	181	186	160	318	234	210
LOC100788263	2	2	8	4	14	8	8	6	2	12	6	14	14	8	2	11	11	4	7	10	4	5	14	12
LOC100788260	76	67	67	38	38	46	36	31	59	45	40	51	47	74	43	8	4	27	17	22	13	2	2	1
LOC113001429	0	0	0	0	0	0	0	0	0	0	0	0	0	0	0	0	0	0	0	0	0	0	0	0
LOC100500440	462	475	565	373	361	387	482	464	589	457	524	531	413	472	429	440	390	432	316	154	288	797	585	568
LOC100500441	2486	2066	2603	1420	1476	1481	1299	1179	1177	932	904	972	1468	2409	1359	895	926	980	976	1095	697	1741	1763	1657
LOC100500442	1895	1142	1711	66	76	83	230	159	114	151	133	120	1114	2978	1112	35	37	61	165	184	147	67	50	80
LOC100500443	11	0	17	6	0	2	15	8	5	0	6	5	10	11	15	0	0	8	2	2	4	12	18	25
LOC100798233	112	210	240	2	12	21	284	266	118	18	4	6	40	27	22	18	6	18	12	14	2	314	294	238
LOC100816134	1471	1167	2210	1328	1464	1368	2304	2340	2027	1164	1037	1148	676	717	565	521	387	546	916	976	736	1490	1828	1700
FRD3b	0	0	0	0	0	0	0	0	0	0	0	0	0	0	0	0	0	0	0	0	0	0	0	0
LOC100787436	0	0	0	0	0	0	0	0	0	0	0	0	0	0	0	2	0	0	0	0	0	0	0	0
LOC100787437	1368	1279	1698	917	945	902	1511	1480	1936	1326	1482	1474	1059	1395	1199	1011	833	1015	877	1076	773	1247	1024	867
LOC100787434	595	502	576	463	572	556	628	549	591	594	733	697	440	464	349	438	430	491	512	547	332	561	514	440
LOC100812513	0	0	3	0	0	0	0	0	0	0	0	0	0	0	0	0	0	0	0	0	0	0	0	0
LOC121175127	0	0	0	0	0	1	0	1	0	0	0	0	0	0	0	0	0	0	0	0	0	0	0	0
LOC100798236	4819	4253	4940	1602	1826	1845	6972	6978	5896	2324	2345	2275	2787	4891	2756	2027	1953	2252	1840	2042	1513	1824	1793	1802
LOC106798250	0	0	0	0	1	0	1	0	0	0	0	0	0	0	0	0	0	0	0	0	2	0	1	0
LOC100803287	6	6	2	0	0	0	0	0	0	0	0	0	0	0	0	0	0	0	0	0	0	0	0	4
LOC102665609	74	130	159	858	976	421	635	312	254	199	400	342	87	111	82	456	665	442	152	276	154	98	132	200
LOC100792259	0	0	0	0	0	0	0	0	0	0	0	0	0	0	0	0	0	0	0	0	0	0	0	0
LOC102669114	54	55	55	125	150	123	51	49	70	161	160	150	37	66	37	97	84	104	36	37	10	100	77	107
LOC100818657	963	758	831	1336	1543	1684	738	709	601	551	489	541	621	1316	824	1573	1788	1833	622	634	451	627	574	640
LOC102669116	0	0	0	0	0	0	0	0	0	0	0	0	0	0	0	0	0	0	0	0	0	0	0	0
LOC102669110	356	404	459	640	747	498	520	418	602	303	396	568	304	364	283	304	400	380	247	287	197	623	515	508
LOC102669111	0	0	0	0	0	0	0	0	0	0	0	0	0	0	0	0	0	0	0	0	0	0	0	0
LOC102669112	0	0	0	0	0	0	0	0	0	0	0	0	0	0	0	0	0	0	0	0	0	0	0	0
LOC102669113	18	44	34	44	31	38	40	31	27	20	30	38	41	56	31	14	24	28	26	44	23	54	61	64
LOC100795576	2282	2578	2810	498	497	463	603	619	687	626	670	646	1339	2040	1314	521	487	486	830	1012	666	1952	2016	1847
LOC121175123	0	0	0	0	0	0	0	0	0	0	0	0	0	0	0	0	0	0	0	0	0	0	0	0
LOC102669119	81	81	114	92	124	147	138	137	173	87	81	70	44	147	84	96	97	87	143	144	126	211	148	144
LOC102666551	0	0	0	0	0	0	0	0	0	0	0	0	0	0	0	0	0	0	0	0	0	0	0	0
TRNAI-AAU_1	0	0	0	0	0	0	0	0	0	0	0	0	0	0	0	0	0	0	0	0	0	0	0	0
LOC100804658	501	482	511	325	292	351	445	468	411	330	270	336	393	591	319	445	381	559	293	297	222	356	308	283
LOC102666552	0	0	0	0	0	0	0	0	0	0	0	0	0	0	0	0	0	0	0	0	0	0	0	0
TRNAI-AAU_4	0	0	0	0	0	0	0	0	0	0	0	0	0	0	0	0	0	0	0	0	0	0	0	0
TRNAI-AAU_5	0	0	0	0	0	0	0	0	0	0	0	0	0	0	0	0	0	0	0	0	0	0	0	0
TRNAI-AAU_6	0	0	0	0	0	0	0	0	1	0	0	0	0	0	0	1	0	0	1	0	0	0	0	0
TRNAI-AAU_7	0	0	0	0	0	0	0	0	0	0	0	0	0	0	0	0	0	0	0	0	0	0	0	0
LOC102666559	372	341	417	192	215	251	94	107	84	130	87	107	133	466	163	119	123	140	137	118	110	144	217	224
TRNAI-AAU_9	0	0	0	0	0	0	0	0	0	0	0	0	0	0	0	0	0	0	0	0	0	0	0	0
LOC100808333	1460	1126	1639	855	879	865	1646	1520	1243	770	843	719	588	1448	680	398	448	526	857	899	585	1095	1183	999
LOC100804651	7026	5807	6883	1704	1844	1971	2756	2781	2611	3030	3039	3151	5254	8687	5469	2421	2191	2811	2082	2320	1720	5134	4263	3985
LOC100804656	81	137	119	238	239	298	453	469	499	317	394	382	69	99	69	301	275	353	206	226	150	174	138	125
LOC100804657	588	634	728	435	458	503	693	711	956	682	822	852	515	591	462	672	476	544	396	375	342	454	386	304
LOC100808337	390	369	464	285	348	391	435	493	483	411	447	431	188	270	214	441	445	31	210	253	198	277	302	311
LOC100804655	469	430	514	356	345	374	305	259	254	188	217	197	331	398	252	239	246	282	173	192	121	258	251	258
LOC102667602	27	17	26	20	18	8	59	64	83	18	38	34	19	7	20	17	6	15	21	10	19	110	131	101
LOC102667603	4	9	5	2	4	2	0	4	0	0	0	0	12	7	8	0	0	4	0	0	0	2	0	0
LOC102667600	0	0	0	0	0	0	0	0	0	0	0	0	0	0	0	0	0	0	0	0	0	0	0	0
LOC102667601	0	0	0	0	0	0	0	0	0	0	0	0	0	0	0	0	0	0	0	0	0	0	0	0
LOC102667606	0	0	0	0	0	0	0	0	0	0	0	0	0	0	0	0	0	0	0	0	0	0	0	0
LOC102667604	240	284	315	30	14	37	22	23	33	26	23	31	205	346	217	28	16	31	36	30	44	38	32	29
LOC102667605	0	0	0	0	0	0	0	0	0	0	0	0	0	0	0	0	0	0	0	0	0	0	0	0
LOC100809062	239	199	290	139	141	165	149	120	177	485	483	604	208	246	200	237	211	207	451	547	406	629	406	385
LOC100809063	207	261	309	2306	2314	2216	2248	2429	2817	2313	2631	2574	63	84	82	645	602	670	517	604	428	474	448	462
LOC102667608	0	0	0	0	0	0	2	0	0	0	0	0	0	0	0	0	0	0	4	0	0	0	0	2
LOC100809061	131	136	231	200	235	230	324	315	273	168	199	220	117	159	105	155	178	178	116	132	87	177	121	124
LOC100809066	2642	2204	2963	1696	1941	1934	1937	2009	1760	1913	1679	1701	1393	2700	1584	1402	1297	1438	1278	1407	1078	2451	2493	2422
LOC100809067	74	86	66	70	89	79	94	58	77	71	89	89	60	79	71	80	78	70	75	92	38	100	85	67
LOC100809064	62	50	61	42	57	53	35	15	54	133	140	136	58	72	74	96	73	72	182	155	136	156	150	105
LOC121175129	0	0	0	0	0	0	0	0	0	0	0	0	0	0	0	0	0	0	0	0	0	0	0	0
LOC121174930	0	0	0	0	0	0	0	0	0	0	0	0	0	0	0	0	0	0	0	0	0	0	0	0
LOC100803281	3	0	4	60	44	50	421	362	400	353	421	398	3	0	0	26	10	34	44	54	42	74	126	97
LOC100801286	451	591	625	223	226	188	233	360	501	210	292	325	570	372	343	385	327	380	167	196	152	522	283	247
LOC100808386	560	904	965	800	741	814	595	667	617	540	632	609	713	707	654	776	719	794	629	730	510	520	406	375
TRNAS-UGA_4	0	0	0	0	0	0	0	0	0	0	0	0	0	0	0	0	0	0	0	0	0	0	0	0
LOC100815919	74	75	81	125	112	104	197	143	159	145	129	136	49	49	26	124	90	124	43	46	62	45	41	62
LOC100815918	83	116	88	64	78	80	0	0	0	16	28	20	0	0	0	0	0	0	0	0	0	0	0	0
TRNAS-UGA_5	0	0	0	0	0	0	0	0	0	0	0	0	0	0	0	0	0	0	1	0	0	0	0	0
LOC100815910	44	29	47	122	106	114	90	85	90	65	54	79	7	16	20	43	54	59	59	59	23	40	50	40
LOC100815917	782	693	772	431	482	519	453	429	526	296	304	328	672	967	644	654	555	627	412	472	360	445	323	267
LOC100815916	536	535	600	197	200	195	189	208	254	263	306	249	428	643	498	250	219	254	286	288	256	309	196	206
LOC100815915	1759	1292	1818	996	1013	1004	1104	1052	1054	740	715	724	1022	1557	934	658	715	781	611	681	475	1058	1183	1170
LOC100815914	32	34	29	16	39	36	29	30	17	45	37	27	17	17	10	22	22	33	16	22	4	13	18	22
LOC121174196	0	0	0	0	0	0	0	0	0	0	0	0	0	0	0	0	0	0	0	0	0	0	0	0
LOC121174194	0	0	0	0	0	0	0	0	0	0	0	0	0	0	0	0	0	0	1	0	0	0	0	0
TRNAS-UGA_7	0	0	0	0	0	0	0	0	0	0	0	1	0	0	0	0	0	0	0	0	0	0	0	0
LOC121174193	35	47	40	0	3	0	2	2	3	0	0	0	18	35	16	4	4	2	0	3	0	8	10	17
LOC121174190	0	0	0	0	0	0	0	0	0	0	0	0	0	0	0	0	0	0	0	0	0	0	2	0
LOC121174191	0	0	0	0	0	0	0	0	0	0	0	0	0	0	0	0	0	0	0	0	0	0	1	0
LOC100793446	88	108	134	121	134	176	134	139	109	139	112	115	79	87	69	133	105	167	74	100	49	47	36	50
LOC100793447	1097	837	1146	1921	1896	2069	1177	1340	1020	1504	1465	1338	552	1359	683	1527	1460	1552	1203	1238	883	524	672	647
LOC100793444	4	7	9	14	6	17	4	4	6	10	4	6	8	0	0	2	4	4	5	2	0	0	0	0
LOC100793445	294	373	437	318	391	405	390	430	376	235	256	257	291	334	266	392	399	445	239	224	113	233	176	170
LOC100793442	699	578	708	388	360	370	470	518	621	412	516	588	544	624	558	486	449	449	412	384	346	675	530	503
LOC100793443	7	7	8	6	4	2	7	0	8	4	9	12	4	0	2	2	2	2	4	6	5	2	3	2
LOC121174198	0	0	0	0	0	0	0	0	0	0	0	0	0	0	0	0	0	0	0	0	0	0	0	0
LOC121174199	0	0	0	0	0	0	0	0	0	0	0	0	0	0	0	0	0	0	0	0	0	0	0	0
LOC106795008	465	346	399	103	112	100	167	143	104	121	128	105	191	557	270	105	142	152	187	185	110	241	283	273
LOC100801289	0	0	0	0	0	0	0	0	0	0	0	0	0	0	0	0	0	0	0	0	0	0	0	0
LOC100782805	2325	1788	2358	2173	2482	2560	2869	2444	1974	2479	2413	2448	2175	2076	1269	1847	1743	2083	1798	2068	1281	2358	2584	2482
LOC106795006	175	91	146	56	73	57	109	71	83	47	27	47	64	108	69	36	36	34	75	70	36	166	158	149
LOC106795004	0	0	4	0	3	4	54	55	28	52	65	18	0	0	0	0	7	0	6	1	0	79	134	112
LOC100793244	1312	1225	1563	2002	1910	1973	1998	2239	2102	2641	2864	3050	878	1550	965	2098	1971	2324	1559	1711	1264	1031	1084	1047
LOC100782807	0	0	0	0	0	0	0	0	0	0	0	0	0	0	0	0	0	0	0	0	0	0	0	0
LOC100816930	439	459	550	205	204	178	360	334	440	253	292	289	392	510	361	285	255	273	207	211	170	299	331	293
LOC100784000	213	154	260	384	309	329	362	328	430	262	314	365	174	279	185	357	251	276	391	430	364	563	313	336
LOC113002439	0	0	0	1	1	0	0	0	0	0	0	0	0	2	0	2	0	0	0	0	0	0	0	0
LOC100803409	39	13	48	0	0	2	13	22	16	2	6	4	137	169	112	4	0	2	14	8	6	0	0	0
LOC100784001	1664	1677	2096	491	563	584	651	664	672	544	545	629	1257	1979	1199	514	535	628	610	621	429	726	754	715
LOC100816075	2191	1601	2386	941	1053	1040	857	826	671	525	481	434	1047	2176	1156	595	628	591	795	889	603	2202	2216	2088
LOC100790940	14	13	11	2	0	3	3	3	3	0	0	0	8	11	9	5	7	5	4	4	3	0	0	0
LOC100815099	0	4	0	0	0	0	0	0	0	0	0	0	0	0	0	3	2	2	0	0	4	3	2	2
LOC732618	4253	2875	4208	10379	10854	11631	3519	3322	2988	4886	5149	4995	2796	5371	3088	8565	7894	9326	2330	2601	2025	3127	2896	2929
LOC121173982	131	72	81	0	5	1	16	2	6	10	11	16	64	208	83	3	4	8	335	368	236	179	117	118
LOC732612	1339	974	1191	388	401	460	326	302	245	549	494	482	811	1685	942	355	351	416	440	465	269	456	450	508
LOC732613	832	1277	1361	538	597	492	596	1177	1088	887	901	1078	1080	936	808	1003	780	917	411	570	394	593	634	564
LOC732611	40527	35745	43692	24711	26852	28610	29731	29170	22758	34551	33700	32640	24942	47883	27096	31365	30149	34586	30615	33172	23966	22034	23297	22149
LOC732616	16	12	16	16	18	20	21	21	25	13	16	16	14	12	16	35	8	39	13	15	25	55	53	21
LOC112999472	0	0	0	0	0	0	0	0	0	0	0	0	0	0	0	0	0	0	0	0	0	0	0	0
LOC732614	347	310	440	108	126	130	387	359	394	216	254	277	288	383	259	288	195	265	183	242	181	254	221	244
LOC100800233	0	0	0	0	0	0	0	0	0	0	0	0	0	0	0	0	0	0	0	0	0	0	0	0
LOC100811965	1656	2056	2289	1205	1054	1196	1015	1018	880	1149	1167	1215	1370	1914	1379	934	1033	1025	865	1003	658	421	454	324
LOC100792706	295	312	369	163	146	175	105	96	127	52	50	58	372	388	298	91	84	102	44	64	37	74	28	45
VTE2-2	7418	5730	7601	2321	2823	2889	2424	2291	1552	3094	2788	2634	4847	9442	5280	2807	3183	3105	3689	4180	2646	1556	1935	1812
LOC100817395	0	0	0	0	0	0	0	0	0	0	0	0	0	0	0	0	0	0	0	0	0	0	0	0
VTE2-1	1697	1445	1900	229	299	371	366	402	260	259	241	224	909	2040	1046	452	328	435	252	237	181	639	951	936
LOC100306679	2895	2577	2788	1542	1554	1613	1380	1449	1427	1354	1454	1566	2269	3265	2569	1941	1696	2050	1670	1749	1322	979	862	734
LOC100306678	904	1503	1991	1005	902	900	2070	2282	3005	1307	1707	1798	1046	649	600	620	688	669	905	958	724	1337	990	934
GlmaCr008	25002	26632	23704	16707	16784	16291	21822	10041	9481	9752	11373	15924	20451	48824	19078	22731	20583	42355	15743	13265	10807	9238	9831	11028
LOC121174936	0	0	0	2	0	0	0	0	0	0	0	0	0	0	0	0	0	0	0	0	0	0	0	0
LOC100306673	505	526	613	555	649	678	728	693	574	518	473	494	345	485	295	601	597	620	430	406	325	485	481	551
GlmaCr004	3	3	3	15	8	11	8	6	6	3	3	5	2	11	3	6	8	12	7	8	6	4	6	4
LOC100306671	8136	8641	9721	3411	4002	4472	5115	4877	3766	4794	4586	4381	5857	9270	5555	4713	4631	5098	3422	3653	2657	2586	2662	2798
GlmaCr006	86	47	42	66	82	84	49	29	18	38	33	32	34	99	42	47	53	75	81	61	46	39	44	53
GlmaCr001	25228	27024	23904	16940	17062	16610	22235	10163	9500	9848	11355	16150	20684	49073	19255	23464	21064	42985	15961	13497	10999	9222	9869	11086
LOC100306676	23012	19521	22553	10758	11477	12376	8663	8953	7069	8239	8335	7993	13361	29284	15925	14087	16129	15948	13919	15769	9350	6416	7108	6591
GlmaCr003	86	47	43	66	80	84	48	30	18	38	33	32	34	99	42	47	54	74	81	61	46	39	45	52
LOC100306674	1254	1469	1641	1068	1230	1370	1404	1206	730	1178	1023	944	793	1574	938	879	998	1044	1043	1226	690	734	1123	995
LOC121173284	0	0	0	0	0	0	0	0	0	0	0	0	0	0	0	0	0	0	0	0	0	0	0	0
LOC100799237	387	304	344	89	86	146	108	113	84	55	59	70	195	421	260	85	89	104	44	67	47	132	134	146
LOC100817394	2456	2170	2699	1614	1607	1682	2845	2936	4045	2940	3616	3862	1861	2537	2020	2372	1833	1956	2550	2881	2356	3917	2730	2572
LOC100787770	144	281	307	290	277	251	2202	2290	2466	1238	1248	1298	145	146	112	310	260	304	791	822	566	2245	2159	1842
LOC121173280	0	0	0	0	0	0	0	0	0	0	0	0	0	0	1	0	0	0	2	0	0	0	0	0
LOC100790137	0	0	0	0	0	0	0	0	0	0	0	0	0	0	0	0	0	0	0	0	0	0	0	0
LOC100790136	221	148	301	6127	5755	5919	1608	1685	1526	950	1205	1122	50	113	89	2041	2037	2432	781	837	706	665	682	599
LOC100790135	833	1043	1118	722	782	882	559	655	480	496	456	455	698	1011	596	448	358	449	371	396	254	250	329	315
LOC100790134	405	328	321	174	154	189	195	163	91	115	121	114	214	428	263	251	209	206	157	214	123	116	148	150
LOC100790133	10	5	28	37	29	33	14	8	14	10	17	19	6	10	8	27	7	14	24	22	26	212	238	262
LOC100790131	385	358	392	13	15	13	0	4	4	8	4	4	261	501	266	7	4	8	22	7	23	141	113	119
LOC100790130	599	646	718	567	504	576	583	562	238	168	479	472	379	682	495	720	539	604	488	541	143	778	577	557
LOC100527021	820	695	828	219	317	369	326	338	370	280	311	383	589	941	627	489	491	461	260	311	270	390	357	327
LOC100790139	981	861	979	2492	3049	3117	1428	1256	981	2176	1948	1773	626	1080	692	2786	2571	2815	1066	1210	770	452	498	544
LOC100790138	2287	2756	3613	2303	2245	2473	2774	2843	2835	2571	2688	2666	1957	2294	1718	1910	1704	2076	1964	2161	1568	3471	3115	2931
LOC100817663	1285	984	1364	882	1074	1056	986	852	513	922	677	631	459	1273	474	609	554	603	727	768	487	817	1398	1286
LOC100817661	434	530	614	572	521	645	577	504	642	604	523	604	414	572	426	450	443	404	318	330	283	560	404	368
LOC100817666	30	2	14	50	58	46	38	13	19	2	4	9	5	8	0	8	6	4	2	10	18	8	0	0
LOC100817665	32	28	30	0	0	2	0	7	11	0	0	0	41	90	46	0	0	2	9	0	11	10	14	13
LOC100798587	740	556	723	619	606	609	1073	1053	1229	716	890	917	430	739	460	749	570	725	501	625	499	926	728	637
LOC548049	7338	8642	9958	850	897	924	1114	1159	1344	844	951	1043	6983	8796	6214	2479	2289	2560	1355	1360	1049	1973	1371	1356
LOC100817669	2	6	6	0	0	0	155	133	146	22	14	24	0	2	0	2	0	2	203	197	176	10	0	2
LOC100527022	877	917	1041	579	693	691	864	859	780	479	519	476	498	687	496	524	620	630	535	602	378	1011	834	915
LOC100787779	825	850	928	785	805	821	1251	1257	1181	1053	1295	1164	691	916	615	919	851	1006	739	773	515	1151	967	930
LOC100798585	384	357	504	166	155	220	175	186	165	319	365	306	270	438	276	70	67	84	280	320	295	1389	1142	1155
LOC100792705	397	442	450	596	637	766	777	813	794	786	761	817	288	304	248	575	553	599	586	592	474	671	579	548
LOC100787778	1841	1960	2410	888	931	930	783	712	613	519	499	486	1329	1990	1072	688	681	836	480	523	387	946	1333	1188
LOC100816390	1025	871	989	784	782	856	872	773	884	800	785	763	547	991	594	609	523	569	479	501	396	583	581	546
LOC100816391	1354	1003	1370	766	775	789	1154	1128	1126	1102	1134	1184	818	1437	768	991	846	921	637	698	588	1163	1128	1013
LOC100816392	0	0	0	0	0	0	2	0	0	2	0	0	0	0	0	0	0	0	0	2	0	0	0	0
LOC100816394	8	6	8	2	0	4	9	0	0	2	0	0	4	4	4	2	4	0	6	0	2	23	49	31
LOC100816395	765	554	750	378	378	423	244	227	280	219	206	211	516	941	583	390	413	429	209	231	151	491	454	447
LOC100816396	227	283	321	94	90	95	176	154	155	137	182	202	256	220	203	175	192	169	143	147	95	128	111	93
LOC547675	8	4	4	0	5	0	2	6	2	8	7	6	6	4	0	6	6	0	4	2	4	4	4	4
LOC113000945	0	0	0	0	0	0	0	0	0	0	0	0	0	0	0	0	0	0	0	0	0	0	0	0
LOC100527029	225	253	290	139	150	164	102	104	52	68	66	74	212	309	161	172	166	187	66	94	52	38	82	74
LOC100170674	1174	1021	2169	1721	1544	1631	3075	3179	4320	2507	3132	3403	353	391	307	589	545	647	875	882	685	2748	1936	1810
LOC100791091	713	634	1000	803	964	968	410	497	355	534	476	567	482	696	391	285	319	362	465	571	363	136	115	145
LOC100791090	1609	1425	1879	2226	2416	2547	1964	1979	1632	1663	1675	1703	1523	1956	1279	5286	4659	5318	5086	5505	4011	7951	8153	7717
LOC102670148	0	0	0	0	0	0	0	0	0	0	0	0	0	0	0	0	0	0	0	0	0	0	0	0
LOC102670145	0	2	0	2	4	0	0	2	0	0	0	0	0	2	0	0	0	0	0	0	0	0	0	0
LOC102670146	0	0	0	0	0	0	0	0	0	0	0	0	0	0	0	0	0	0	0	0	0	0	0	0
LOC102670140	68	111	92	133	170	191	331	314	362	164	205	230	97	67	34	329	282	367	85	129	78	298	229	194
LOC102670142	0	0	0	0	0	0	0	0	0	0	0	0	0	0	0	0	0	0	0	0	0	0	0	0
LOC102669938	0	0	0	0	0	0	0	0	0	0	0	0	0	0	0	0	0	0	0	0	0	0	0	0
LOC102669939	0	0	0	0	0	0	0	0	0	0	0	0	0	0	0	0	0	0	0	0	0	0	0	0
LOC100799560	919	782	926	629	706	779	738	698	508	664	616	672	437	730	527	492	471	564	562	583	471	552	630	569
LOC102668305	79	77	88	168	176	171	191	163	175	146	144	189	105	102	63	491	533	511	199	233	136	48	41	36
LOC102669936	0	3	2	32	22	34	23	28	32	40	47	34	5	0	0	6	15	14	14	16	8	14	11	9
LOC102669937	0	0	0	0	0	0	0	0	0	0	0	0	2	2	0	2	0	0	0	0	0	0	0	0
LOC102669934	0	0	0	0	0	0	0	0	0	0	0	0	1	1	0	0	0	1	1	0	0	0	0	1
LOC102669935	0	0	0	0	0	0	2	2	3	3	0	0	0	0	0	0	0	0	0	0	0	0	0	0
LOC100815283	704	744	810	1142	1203	1261	1155	1347	1223	1111	1114	1166	473	764	530	1157	960	1275	688	906	722	564	504	558
LOC100815282	57	40	64	94	101	107	25	35	32	70	64	65	24	41	40	79	89	84	66	112	74	92	51	53
LOC100815281	260	304	320	523	593	626	625	543	357	398	333	382	179	243	156	492	449	538	283	332	210	227	383	354
LOC100815287	102	80	129	6	14	12	10	9	17	7	19	7	89	187	119	19	9	23	6	10	14	62	38	41
LOC100815286	3413	2908	3101	2383	2705	3017	1272	1279	1341	2591	2951	2833	3081	5383	3509	2768	2735	2785	3249	3529	2755	2574	1818	1892
LOC100815285	371	386	408	242	247	364	202	247	156	248	209	190	245	384	287	179	185	212	151	152	114	120	132	120
LOC100815284	33	28	35	361	457	457	750	678	632	433	407	454	43	67	38	190	148	223	163	157	86	159	131	136
LOC100776230	355	349	521	796	887	889	490	452	467	648	605	620	283	288	253	478	430	548	361	406	318	384	297	343
LOC100776231	1795	1217	1634	728	895	1096	404	345	272	261	256	257	679	2204	932	478	610	596	628	649	435	571	767	721
LOC100776232	100	106	118	562	456	500	596	545	791	987	1197	1348	78	141	106	188	191	204	551	697	492	739	526	485
LOC100776233	148	145	200	93	151	141	25	33	30	83	87	113	98	133	89	61	69	59	40	28	28	34	53	23
LOC100776235	1664	1454	1678	348	457	478	835	799	638	466	395	441	894	1658	1011	862	668	886	694	753	559	811	825	811
LOC100776237	1248	1228	1482	1056	1152	1165	1060	1073	1226	867	957	1056	1079	1402	883	1347	1084	1355	655	727	603	684	513	438
LOC100819889	355	309	408	121	161	228	123	121	79	147	114	104	159	274	180	111	119	132	161	180	114	70	138	101
LOC100816539	1787	1941	2219	848	922	927	1030	1060	1010	872	1046	996	1464	1896	1400	814	616	855	668	746	572	1013	969	916
LOC100779771	4854	5434	6290	963	1147	1158	1367	1483	1638	1074	1212	1225	4511	5174	3826	1707	1339	1556	1261	1107	816	1405	1248	1137
LOC100819885	798	507	722	535	640	654	261	228	235	174	158	163	432	872	378	556	579	674	286	272	209	412	317	346
LOC100819884	0	0	0	0	0	0	1	0	0	0	0	0	0	0	0	0	0	0	1	0	0	0	0	0
LOC100816536	2436	2508	2939	1382	1575	1665	2593	2558	2162	2513	2391	2375	1363	2318	1659	1521	1559	1778	2135	2275	1772	2102	2366	2196
LOC100816537	1155	735	979	651	630	637	321	288	404	219	238	298	836	1309	923	814	839	860	538	624	425	1241	609	563
LOC100819881	491	280	424	422	573	566	372	342	318	273	293	253	269	662	374	466	470	586	511	440	366	420	533	479
LOC100816531	2688	3022	3423	1328	1272	1414	1772	1866	2398	2226	2692	2723	2569	3068	2206	2274	1896	2483	1727	1872	1689	2885	2177	2169
LOC100819883	4195	2798	3466	3160	3252	3289	1723	1891	1639	3264	3293	3297	2849	6488	3535	3466	3503	3700	3640	3928	2850	2408	2316	2159
LOC100819882	2559	1431	2303	1034	1101	1159	1121	1119	977	1048	968	1069	833	2021	1070	863	789	838	890	978	684	1423	1316	1352
LOC100815138	1516	1358	1645	1048	1248	1364	1078	968	876	1237	1284	1272	1082	1679	1056	1202	1078	1173	891	1054	719	767	607	586
LOC100779773	698	1066	1062	725	662	736	812	953	1020	693	794	796	832	696	549	644	669	658	421	433	346	949	831	863
LOC100802391	142	74	113	22	42	27	40	39	27	32	16	30	76	146	123	15	14	18	34	44	33	90	71	71
LOC100815133	0	0	0	0	0	0	0	0	0	0	0	0	0	0	0	0	0	0	0	0	0	0	0	0
LOC100815132	7	14	12	228	230	215	33	41	58	122	96	196	17	21	48	137	101	156	92	107	74	31	28	31
LOC100815135	441	513	415	1262	1311	1314	391	296	364	299	375	349	362	646	384	607	561	586	242	338	242	153	146	136
LOC100815134	415	461	439	292	344	346	453	427	453	450	452	426	298	341	246	364	384	376	211	244	200	326	262	267
LOC100815137	284	355	396	325	340	382	400	387	269	255	214	258	160	303	175	343	247	252	217	208	147	176	260	298
LOC100785398	3	0	3	0	0	2	0	0	0	0	0	0	0	6	2	1	0	2	3	0	0	0	0	0
LOC100811629	307	323	432	380	359	412	325	379	469	286	300	347	285	333	244	270	272	285	238	293	187	526	448	349
LOC100811628	574	297	673	25	17	24	66	66	66	8	14	12	36	39	18	6	8	6	4	17	10	392	243	233
LOC100776584	0	0	0	0	0	0	0	0	0	0	0	0	0	0	0	0	0	0	0	0	0	0	0	0
LOC100776585	148	230	249	93	109	133	223	239	164	197	227	188	103	172	138	100	93	124	104	94	77	91	115	120
LOC100776582	1493	1131	1391	59	70	62	990	1008	931	65	77	68	186	568	243	66	65	62	76	109	44	565	433	510
LOC100776583	476	314	440	225	195	248	202	162	137	152	102	113	209	555	308	148	146	193	143	183	85	87	132	109
LOC100776580	3382	2999	3987	3503	3761	3946	2613	2619	2541	2278	2413	2479	1815	3144	1636	2541	2383	2678	2260	2628	1798	3864	3935	3823
LOC100776581	599	979	920	757	739	818	1208	1276	1521	934	1063	1079	986	662	564	1715	1545	1591	689	804	606	750	549	442
LOC100811621	454	334	416	491	413	532	198	197	258	239	301	358	305	652	303	529	397	528	315	354	264	135	84	88
LOC100811620	7552	7518	8021	6765	6508	6867	5254	5612	5936	5241	6024	6305	6051	9901	6490	8306	7776	8435	5393	6349	4624	3138	3122	2819
LOC100811623	1304	877	1098	598	660	819	378	396	351	449	387	393	655	1666	777	563	461	512	689	657	495	737	768	812
LOC100811622	2220	2647	3141	1693	1692	1812	2316	2424	3056	2215	2520	2736	2443	2217	1970	2434	2459	2425	1803	1978	1448	2920	2025	1932
LOC100811625	776	562	875	543	898	996	1057	842	594	977	798	749	371	700	450	589	526	637	714	822	591	492	751	639
LOC100776588	24	20	36	50	74	67	39	47	40	79	65	96	20	38	28	34	19	24	33	30	22	39	26	41
LOC100776589	405	316	394	147	187	165	221	258	240	158	213	212	297	462	345	200	170	208	117	159	125	139	97	111
LOC100527227	546	506	524	470	623	671	573	461	443	404	369	368	400	587	363	360	358	410	446	458	374	752	782	642
LOC100527226	722	599	674	384	391	361	277	275	365	428	547	613	591	867	729	469	411	414	418	480	351	600	362	400
LOC100527225	1078	1380	1247	680	646	618	143	176	190	182	237	262	896	1159	931	432	355	397	172	222	150	185	165	144
LOC100527224	4089	3629	4592	2180	2628	2937	4572	4119	3170	3414	3226	2989	1493	3765	1523	1647	2003	1963	2869	3333	1896	1724	3131	3210
LOC100527223	777	593	695	438	469	508	402	428	464	280	257	249	767	846	685	330	340	291	371	359	262	677	401	374
LOC100527222	2810	1794	2557	2187	2790	3005	1892	1886	1229	1436	1276	1047	1172	2690	1259	1525	1605	1832	1913	2031	1351	2525	2928	2988
LOC100791778	503	549	690	357	362	381	465	487	334	356	351	382	453	603	404	393	373	460	326	388	196	308	348	295
LOC100775645	6	0	6	7	8	18	4	10	2	12	14	20	0	0	0	8	6	15	2	0	0	0	0	4
LOC100791777	686	586	749	375	421	418	479	442	341	309	327	325	404	815	415	427	451	455	401	356	280	376	500	448
LOC100791774	501	686	771	1018	1063	1094	1261	1148	1175	880	861	924	614	613	455	1666	1470	1789	499	520	373	370	340	323
LOC100791775	0	0	0	0	0	1	0	0	0	0	0	0	0	0	0	0	0	0	0	0	0	0	0	0
LOC100791772	28	16	26	2	0	0	2	4	0	2	2	0	0	6	2	0	0	0	0	0	0	7	2	2
LOC100791773	6989	6764	8266	6587	6508	6712	5377	5579	5759	6934	8049	8245	5414	7344	5050	5167	4126	5095	2334	2524	1885	8137	6714	6475
LOC100527229	632	499	637	216	244	296	332	451	342	404	376	316	340	553	364	242	236	286	278	368	250	378	391	407
LOC100527228	2959	2449	3130	750	791	859	751	750	681	566	650	612	2273	3386	2305	819	857	789	738	739	483	671	610	528
LOC100796209	2531	2698	3181	1273	1378	1470	1292	1290	1344	1776	1969	1989	2280	3094	2144	1353	1325	1332	1275	1417	986	1271	1022	1054
LOC100796208	1020	971	1233	985	1014	1068	1019	1049	1081	923	1057	981	696	1258	697	1010	953	1168	809	886	610	1329	1174	1080
LOC100796207	9803	6684	7963	7675	7566	8481	2856	2911	3672	3393	4100	4185	7290	12626	8035	4475	3844	4355	6936	7661	6144	9399	6550	6419
LOC100785391	472	586	513	1364	1488	1469	467	436	463	401	447	454	402	605	440	1247	1053	1214	551	577	359	402	362	353
LOC100796205	92	150	185	76	65	103	132	176	149	122	171	166	134	133	117	191	131	156	92	85	81	125	62	77
LOC100796204	158	239	257	174	175	211	284	268	287	191	164	229	162	198	132	217	181	264	126	152	90	292	220	262
LOC100796203	175	191	194	152	188	169	158	144	167	155	121	167	102	202	107	201	194	188	144	119	114	381	373	318
LOC100796201	44	73	81	29	33	50	33	57	52	47	57	33	52	22	32	50	35	56	22	24	6	22	5	11
LOC100775641	5295	3626	3673	5430	6004	6025	4541	4455	3781	3927	3727	3677	3119	5603	3168	4072	3675	4254	3073	3301	2261	1840	2083	2016
LOC547794	358	212	300	259	275	320	295	323	174	358	278	277	105	211	97	298	364	388	537	512	338	863	1230	1299
LOC547791	2752	1723	2321	676	775	850	402	412	289	515	497	494	1175	3200	1464	836	772	831	598	578	404	329	444	422
LOC547792	6749	5317	6317	1255	3473	3487	3658	1535	3488	2080	2369	2309	4519	7357	4753	3144	1334	1360	3038	1348	992	3388	3217	2951
LOC100818280	3	6	6	4	2	0	0	2	2	5	3	4	8	4	2	10	4	10	6	0	4	0	0	0
LOC100818281	346	354	482	91	54	87	568	638	972	180	240	243	530	397	400	232	183	302	591	685	625	2929	1585	1473
LOC100818284	0	0	0	0	0	0	0	0	0	0	0	0	0	0	0	0	0	0	0	0	0	0	0	0
LOC100818285	0	0	0	0	0	0	0	0	0	0	3	0	0	2	0	0	0	0	0	0	0	0	0	0
LOC100818286	154	191	204	42	44	40	47	39	38	49	52	70	195	212	171	41	59	47	67	63	41	892	704	632
LOC100818287	2416	1501	2192	1260	1189	1229	958	1079	1334	651	631	656	1183	1994	1334	781	743	805	998	1101	821	1009	654	626
LOC100818288	6	2	0	18	14	10	14	4	16	27	10	15	12	12	6	16	14	16	4	8	12	0	4	0
LOC100818289	557	414	529	417	503	518	483	457	465	435	421	409	272	588	362	394	448	429	624	773	434	539	484	473
LOC121174182	0	0	0	0	0	0	0	0	0	0	0	0	0	0	0	0	0	0	0	0	0	0	4	0
LOC100777189	2014	2093	2315	1776	1832	1863	1879	1883	2232	1840	2253	2153	1718	2499	2115	1978	2127	1824	2171	2373	1672	2343	1504	1410
LOC113000439	0	0	0	0	0	0	0	0	0	0	0	0	0	0	0	0	0	0	0	0	0	0	0	0
LOC113000432	28	24	21	37	54	50	30	14	16	35	34	35	15	46	25	40	45	47	50	61	54	29	27	27
LOC100777180	325	406	412	246	249	241	177	189	184	89	125	100	334	414	257	263	260	310	114	122	56	117	89	92
LOC100776164	1	2	7	0	0	0	1	1	0	3	1	1	3	3	4	0	0	3	0	1	0	0	1	0
LOC100777185	997	813	1075	1137	1179	1238	986	1025	1176	1085	1181	1227	671	997	702	804	602	736	996	1067	763	1039	952	941
LOC100777184	1246	1270	1550	691	665	690	786	828	894	748	800	766	712	1022	651	774	594	719	528	601	444	906	847	846
LOC100777187	1962	1701	2152	1091	1167	1444	1473	1401	1155	1400	1361	1303	1131	2084	1176	1212	1180	1397	1277	1346	912	1091	1393	1335
LOC100777186	0	10	0	211	186	245	34	19	13	55	59	70	12	16	24	37	35	45	49	53	30	5	10	11
LOC100779328	131	72	99	293	307	280	113	80	134	83	96	95	79	100	76	171	162	203	94	107	74	160	98	92
LOC100779323	0	1	0	0	0	0	0	0	0	1	1	2	0	3	1	0	0	0	1	1	1	2	2	0
LOC100779321	1660	1265	1685	717	881	938	996	1058	795	901	884	830	717	1663	892	652	779	850	670	710	555	784	979	1040
LOC100776412	0	0	2	6	4	2	0	0	2	2	2	0	0	0	0	0	0	3	0	2	4	0	0	2
LOC100779327	1218	1474	1690	855	842	982	1144	1211	1030	1005	981	977	912	1326	937	792	703	797	705	765	568	645	688	672
LOC100779326	0	0	0	0	0	0	0	0	0	0	0	0	0	0	0	0	0	0	0	0	0	0	0	0
LOC100779325	0	0	0	0	0	0	0	0	0	0	0	0	0	0	0	0	0	0	0	0	0	0	0	0
LOC100779324	1480	918	1079	1157	1155	1166	557	588	683	712	953	928	1044	1917	1081	1109	1055	1003	1047	1247	904	3036	1817	1750
LOC100818758	1262	1119	1302	1091	1101	1124	1224	1327	1572	1829	2226	2491	699	1501	1043	2308	1993	2332	1626	1903	1421	1841	1368	1264
LOC100818757	81	152	134	158	183	193	220	267	207	234	184	159	98	93	61	160	142	200	107	131	106	172	175	162
LOC100818755	879	766	866	793	759	768	658	610	644	487	509	509	754	1039	766	703	645	739	612	729	555	419	349	372
LOC100818752	161	118	143	433	402	501	48	53	91	218	232	291	200	278	179	216	146	194	130	156	163	375	215	161
LOC100818751	10	10	10	6	22	23	6	0	8	28	24	22	6	8	4	6	10	16	10	28	18	6	4	0
LOC100800308	14	12	16	33	21	24	62	72	76	73	94	77	24	47	34	53	46	68	79	75	62	288	398	457
LOC100800309	812	1036	1346	1867	1847	1929	2238	2221	1802	1842	1922	1778	700	940	633	1266	1179	1545	1395	1594	1232	1943	2165	2081
LOC100814668	57	82	79	42	58	54	60	44	51	37	49	24	39	42	20	12	22	21	16	28	16	79	51	48
LOC100814669	221	285	281	20	25	13	12	19	27	15	26	20	337	379	286	524	457	476	60	62	70	33	12	33
LOC100814662	0	0	0	0	0	0	0	0	0	0	0	6	0	0	0	0	0	0	0	0	0	4	0	0
LOC100800301	18	10	28	138	187	192	39	47	34	121	103	69	10	10	9	34	34	35	113	120	86	238	334	225
LOC100800302	732	725	763	780	771	796	475	492	601	375	478	470	529	981	518	630	602	734	409	484	354	348	314	239
LOC100814666	15	40	35	11	16	18	17	27	27	15	25	24	15	18	20	4	8	14	11	12	16	12	5	13
LOC100814667	479	361	479	1116	1127	1110	459	499	713	897	1031	1055	341	613	380	1168	1029	1228	542	601	526	442	322	329
LOC100800306	1862	1295	1695	1363	1637	1720	1891	1635	1249	1697	1400	1389	731	1412	718	938	911	1094	1207	1322	884	2378	3067	2919
LOC100800307	30	49	48	4	8	8	6	18	16	2	0	0	14	23	16	2	0	0	2	2	0	20	46	18
LOC106799438	0	0	0	0	0	0	0	0	0	0	0	0	0	0	0	0	0	0	0	0	0	0	0	0
LOC100779491	163	136	160	98	138	130	104	91	91	117	150	154	115	221	154	97	95	105	118	123	47	100	90	77
LOC100779490	518	542	640	253	290	360	328	301	250	372	344	332	329	504	337	264	274	285	270	377	186	455	371	370
LOC100802234	134	86	111	188	170	193	325	307	289	422	435	396	9	37	46	89	106	119	306	349	246	127	106	157
LOC100802235	2382	1696	2050	1174	1629	1653	1621	1379	1174	1576	1457	1346	895	2242	1442	1174	1061	1241	1808	2026	1431	1980	2366	2141
LOC112999476	0	0	0	0	0	0	0	0	0	0	0	0	0	0	0	0	0	0	0	0	0	0	0	0
LOC112999477	0	0	0	0	0	0	0	0	0	0	0	0	0	0	0	0	0	0	0	0	0	0	0	0
LOC100779497	329	319	350	274	317	337	448	404	384	362	407	371	224	425	242	323	266	307	201	215	172	311	287	259
LOC100802231	380	365	451	392	471	459	471	468	532	533	574	595	309	432	155	395	438	398	345	371	286	514	425	393
LOC100779499	57	57	99	146	208	205	154	134	144	472	467	441	40	25	24	143	135	173	125	116	94	36	62	52
LOC100779498	104	125	166	218	248	278	223	210	173	155	149	128	81	103	96	130	108	137	117	135	82	132	187	190
LOC112999479	0	0	0	0	0	0	0	0	0	0	0	0	0	0	0	0	0	0	0	0	0	0	0	0
LOC106799051	0	0	0	0	0	0	0	0	0	0	0	0	0	0	0	0	0	0	0	0	0	0	0	0
LOC100802238	5148	5061	5994	1068	1255	1410	1883	1694	1680	1293	1408	1331	3896	6424	4275	2023	1960	2043	2805	3050	2259	2010	1935	1942
LOC100802239	0	0	0	0	0	0	0	0	0	0	0	0	0	0	0	0	0	0	0	0	0	0	0	0
LOC100777154	5479	3869	4816	2144	2311	2577	2033	1960	1886	2791	2699	2733	3135	7034	4085	2345	2080	2546	3118	3210	2471	4835	4922	4954
LOC100787453	0	0	0	0	0	0	0	0	0	0	0	0	0	0	0	0	0	0	0	0	0	0	0	0
LOC100805242	668	505	696	721	695	660	534	565	842	545	705	763	564	794	644	725	587	672	639	704	588	922	586	531
LOC100791770	74	56	91	18	14	6	16	10	12	2	16	12	34	103	36	12	16	10	6	14	4	16	17	20
GlmaCp044	4	9	5	26	20	18	22	14	26	14	14	83	5	7	30	15	17	23	10	15	13	16	16	15
LOC100785144	5	3	14	19	18	18	14	25	36	29	19	16	6	9	10	18	22	17	19	10	15	0	3	0
LOC100785147	8	25	16	0	0	2	0	0	0	0	2	2	24	21	24	4	2	0	4	0	0	0	6	4
LOC100785141	326	198	288	165	168	199	334	285	350	219	231	199	195	329	221	196	135	149	202	197	142	270	135	161
LOC100785142	385	357	404	148	174	171	165	152	111	145	136	119	213	402	247	114	115	180	112	100	89	179	221	180
LOC100785143	6	7	11	0	0	2	0	0	0	0	0	0	3	6	5	0	0	4	0	0	0	4	4	2
LOC100777348	194	183	236	1541	1346	1377	225	264	294	260	341	370	123	168	129	549	444	520	394	452	320	466	289	314
LOC100777347	2	4	0	18	29	28	10	10	12	13	12	21	8	0	4	10	20	18	6	27	6	10	6	6
LOC100813578	42	38	57	126	105	97	77	54	49	141	115	138	46	47	36	120	92	163	76	86	70	132	132	92
LOC102660922	0	0	0	0	0	0	0	0	0	0	0	0	0	0	0	0	0	0	0	0	0	0	0	0
LOC100809548	0	3	2	0	0	0	0	0	0	0	0	0	0	0	0	0	0	0	0	1	0	0	0	0
CYP35	556	589	738	773	667	798	756	708	789	724	849	875	487	627	490	936	749	866	503	513	426	700	541	556
LOC100813570	9	4	14	41	25	22	7	4	24	34	30	27	7	18	3	36	25	53	43	42	33	6	8	8
LOC100789063	420	308	435	243	291	310	172	189	150	93	82	83	194	379	205	132	130	213	135	112	81	167	204	223
LOC100805248	1321	1297	1539	659	720	764	686	646	675	542	566	524	935	1443	976	575	566	633	502	533	365	817	632	705
LOC100813574	2589	2579	3226	747	1174	713	2029	1348	1653	1466	1836	1918	2318	2344	2159	2964	1276	1679	1192	1399	686	1334	823	1095
LOC100784811	0	0	0	0	0	0	0	0	0	0	0	0	0	0	0	0	0	0	0	0	0	0	0	0
LOC100789825	1150	1346	1601	548	576	700	821	796	747	500	512	515	1145	1217	847	609	572	710	530	524	340	757	917	835
LOC100789824	1041	1203	1293	1100	1271	1434	1172	1181	1173	1007	1164	1271	1302	1316	1184	1296	1308	1171	1290	1371	1053	2051	1266	1272
LOC100784815	646	601	691	454	525	551	694	664	505	249	259	223	389	535	371	368	367	404	261	298	193	542	473	454
LOC100784814	2111	2291	2819	707	707	403	1139	1043	638	423	756	767	1429	1564	1130	829	645	818	352	443	386	1541	1962	2033
LOC100789821	676	486	864	27	35	30	8	18	24	24	22	18	365	416	247	23	19	23	34	29	40	512	539	508
LOC100784816	1983	1473	1770	1159	1315	1479	933	870	628	787	693	607	955	2077	972	786	688	844	864	992	677	1403	2098	2208
LOC100784819	6	0	4	4	4	4	0	6	16	6	4	10	0	8	0	12	0	0	4	0	2	12	8	0
LOC100784818	219	267	309	481	581	598	657	696	562	652	689	543	189	196	135	369	366	393	223	259	192	318	377	332
LOC121172888	0	0	0	0	0	0	0	0	0	0	0	0	0	0	0	0	0	0	0	0	0	0	0	0
ENOD55-2	2	6	18	14	31	26	43	49	27	21	32	34	5	6	0	22	12	16	33	19	20	6	7	9
MIR10186C	0	0	0	0	0	0	0	0	0	0	0	0	0	0	0	0	0	0	0	0	0	0	0	0
MIR10186B	0	0	0	0	0	0	0	0	0	0	0	0	0	0	0	0	0	0	0	0	0	0	0	0
MIR10186A	0	0	0	0	0	0	0	0	0	0	0	0	0	0	0	0	0	0	0	0	0	0	0	0
MIR10186G	0	0	0	0	0	0	0	0	0	0	0	0	0	0	0	0	0	0	0	0	0	0	0	0
MIR10186F	0	0	0	0	0	0	0	0	0	0	0	0	0	0	0	0	0	0	0	0	0	0	0	0
MIR10186E	0	0	0	0	0	0	0	0	0	0	0	0	0	0	0	0	0	0	0	0	0	0	0	0
MIR10186D	0	0	0	0	0	0	0	0	0	0	0	0	0	0	0	0	0	0	0	0	0	0	0	0
MIR10186J	0	0	0	0	0	0	0	0	0	0	0	0	0	0	0	0	0	0	0	0	0	0	0	0
MIR10186I	0	0	0	0	0	0	0	0	0	0	3	0	0	0	0	0	0	0	0	0	0	0	0	0
MIR10186H	0	0	0	0	0	0	0	0	0	0	0	0	0	0	0	0	0	0	0	0	0	0	0	0
LOC100783175	1562	1618	1926	632	619	743	570	549	691	721	727	691	1351	1748	1456	853	798	791	752	853	642	1017	1017	805
MIR10186L	0	0	0	0	0	0	0	0	0	0	0	0	0	0	0	0	0	0	0	0	0	0	0	0
LOC102664401	0	0	0	0	0	0	0	0	0	0	0	0	0	0	0	0	0	0	0	0	0	0	0	0
LOC100785493	36	17	39	59	60	51	14	11	16	20	13	16	21	67	30	28	32	23	20	27	14	28	24	17
LOC100785490	2468	2097	2519	1243	1449	1444	1836	1898	1808	1158	1349	1218	1810	3062	2068	1311	1690	1449	1780	2074	1356	1530	1273	1224
LOC100785491	715	524	819	167	182	217	370	384	468	213	299	249	580	883	505	214	174	226	331	336	274	563	425	363
LOC100785496	20	2	8	8	8	6	6	12	9	2	6	2	20	15	8	2	2	8	2	4	2	2	2	4
LOC100785497	2292	2129	2405	1269	1226	1232	887	918	844	1340	1574	1537	1738	2927	1873	1540	1516	1459	1301	1567	1002	911	893	786
LOC100785494	239	273	320	256	301	317	189	191	195	174	142	179	226	266	231	187	239	157	203	198	136	138	129	112
LOC102664406	0	0	0	0	0	0	1	0	2	0	0	0	0	0	0	0	0	0	0	0	0	0	0	0
LOC102664409	6	4	4	7	0	9	13	19	22	4	8	0	0	0	0	0	4	2	0	8	2	0	7	7
LOC100783173	1613	1023	1295	723	957	1051	564	491	388	653	492	427	649	1766	779	578	694	763	754	832	540	341	525	531
LOC100785498	9	11	21	39	62	60	115	113	78	106	115	124	3	9	1	74	78	78	53	80	36	33	34	18
LOC100785499	498	512	638	385	375	367	730	745	562	301	359	382	435	475	364	373	419	403	240	278	193	1199	970	959
LOC100807450	4601	4298	4855	797	1005	982	1058	957	965	748	834	810	4736	6469	4676	1162	1247	1314	685	870	544	434	342	367
LOC100803547	1246	1198	1506	1123	1099	1301	1465	1553	1347	1632	1866	1898	776	1276	801	953	834	1073	1173	1218	882	2386	2034	1916
LOC112998782	6	15	18	0	39	38	15	14	9	9	12	7	12	17	11	14	22	21	0	13	3	10	4	0
LOC100803545	0	0	0	0	0	0	0	0	0	0	0	0	0	0	0	0	0	0	0	0	0	0	0	0
LOC100803544	6	5	10	64	59	77	52	41	43	76	62	65	9	7	2	28	25	35	69	51	43	28	15	20
LOC100789799	578	469	588	243	289	354	343	330	444	235	230	239	175	513	175	315	257	196	203	240	172	374	315	338
LOC100803542	0	0	0	0	0	0	0	0	0	0	0	0	0	0	0	0	0	0	0	0	0	0	0	0
LOC100803541	8	2	7	0	2	4	4	2	0	0	0	0	2	2	0	0	0	0	0	0	0	22	25	24
LOC112998784	23	17	24	16	29	27	12	16	22	12	0	6	20	34	10	35	26	22	2	6	4	2	6	4
LOC100789795	0	0	0	0	4	0	4	0	0	0	6	2	0	0	0	2	0	2	0	0	0	4	6	4
LOC100789794	0	0	0	0	0	0	0	0	0	0	0	0	0	0	0	0	0	0	0	0	0	0	0	0
LOC100789796	1024	1042	1167	989	998	1069	1164	1270	989	932	1073	962	747	938	572	1131	1058	1255	762	912	595	742	704	712
LOC100789791	21	39	24	44	49	59	33	43	27	55	29	52	24	22	12	36	67	60	19	34	21	26	12	20
LOC100789790	1387	925	1274	270	263	307	243	234	279	448	403	354	678	1617	897	289	265	317	511	603	420	475	464	450
LOC100789793	1182	750	1035	482	538	575	700	669	534	838	728	752	492	1158	636	615	566	606	962	996	682	1174	1294	1246
LOC100803548	7883	7720	9835	4133	4548	4989	4331	4189	4041	3839	4045	3872	5089	8193	5240	3657	3616	4229	3983	4357	3396	5336	5014	4902
GSTU17	40	33	16	22	35	36	39	32	46	25	41	26	10	12	7	10	8	16	22	11	10	13	10	13
LOC112999789	0	0	0	0	0	0	0	0	0	0	0	0	0	0	0	0	0	0	0	0	0	0	0	0
LOC100795531	26	20	26	114	127	127	94	118	138	149	185	197	51	24	47	145	140	219	142	113	119	48	59	55
LOC112999780	0	0	0	0	0	0	0	0	0	0	0	0	0	0	0	0	0	0	0	0	0	0	0	0
LOC112999782	2	18	12	9	16	12	2	4	7	0	0	2	0	0	0	0	0	0	0	0	0	0	0	0
LOC112999783	0	0	0	0	0	0	0	0	0	0	0	0	0	0	0	0	0	0	0	0	0	0	0	0
LOC112999784	0	0	0	0	0	0	0	0	0	0	0	0	0	0	0	0	0	0	0	0	0	0	0	0
LOC100779123	74	97	140	212	265	226	153	191	182	86	113	122	88	64	48	107	113	125	34	51	28	56	43	34
LOC112999786	0	0	0	0	0	0	0	0	0	0	0	0	0	0	0	0	0	0	0	0	0	0	0	0
LOC112999787	0	0	0	0	0	0	0	0	0	0	0	0	0	0	0	0	0	0	0	0	0	0	0	0
LOC100806070	18	32	32	8	13	5	17	23	21	12	10	13	18	13	6	10	11	13	6	16	2	18	24	29
LOC100806071	344	260	338	400	426	474	201	203	228	343	360	425	149	355	213	157	134	155	314	289	224	207	205	209
LOC100806072	0	0	0	0	0	0	0	0	0	0	0	0	0	0	0	0	0	0	0	2	0	0	0	0
LOC100806073	5016	4046	4836	1099	1089	1143	3321	3877	5300	2371	3045	3152	3762	5916	4352	4173	3414	3746	2960	3394	2809	4040	2603	2375
LOC100806074	202	130	223	0	0	2	0	0	0	0	0	0	178	149	89	0	0	0	4	2	0	36	13	18
LOC100806075	4	0	0	0	4	4	4	0	0	5	6	4	0	0	0	0	0	0	0	0	0	2	0	0
LOC100813399	570	721	803	1081	1179	1127	1570	1505	1200	916	1028	978	412	636	400	1688	1559	1813	991	1186	873	510	544	624
LOC100806077	26	29	28	4	14	8	30	18	30	8	6	12	0	2	2	6	4	6	2	8	8	40	49	60
LOC100813397	472	414	540	507	414	470	704	712	1140	549	634	772	355	382	340	834	717	756	403	505	381	1106	673	661
LOC100795534	500	324	439	118	135	128	60	64	45	57	61	61	263	534	287	151	87	96	158	226	171	541	555	442
LOC100813395	0	0	2	4	6	4	6	7	10	0	2	16	0	0	2	0	2	2	2	6	7	13	2	2
LOC112998432	0	0	0	0	0	0	0	0	0	0	0	0	0	0	0	0	0	0	0	0	0	0	0	0
LOC112998435	0	0	0	0	0	0	0	0	0	0	0	0	0	0	0	0	0	0	0	0	0	0	0	0
LOC100791771	92	97	155	145	187	217	77	103	70	44	34	34	62	113	62	67	68	91	42	71	69	140	148	159
LOC112998437	0	0	0	0	0	0	0	0	0	0	0	0	0	0	0	0	0	0	0	0	0	0	0	0
LOC100779124	0	0	10	33	22	20	4	8	4	44	31	29	2	0	0	28	12	17	45	42	28	8	8	8
LOC100780514	337	397	477	337	352	319	487	536	504	331	360	401	275	322	249	537	374	473	222	289	197	611	582	557
LOC100780515	2448	2117	2848	2286	2383	2741	3232	2184	3477	3078	2220	2335	1591	2466	1635	2175	1795	2256	1690	1268	1474	3247	3060	2878
LOC100780516	52	22	68	14	11	13	13	21	14	22	17	25	6	8	8	8	18	11	9	8	10	35	27	21
GlmaCp043	110	114	131	439	388	397	338	369	371	158	215	325	111	167	133	370	342	310	233	247	251	269	183	155
LOC100780511	47	16	25	80	90	72	84	67	111	66	70	61	13	45	31	112	143	131	62	102	85	34	19	21
LOC100780512	104	70	77	43	56	55	42	44	24	49	46	52	70	87	73	32	40	54	54	37	53	78	56	40
LOC100780513	11	3	29	28	67	45	42	27	45	57	64	41	24	22	20	26	20	33	23	24	9	9	12	10
LOC102661113	74	70	48	1032	1167	1218	595	567	457	716	665	662	63	96	44	1405	1560	1500	403	425	295	146	113	140
LOC100780518	277	432	371	42	61	70	155	72	73	76	81	155	252	464	383	70	49	101	48	69	56	107	116	115
LOC100780519	282	261	361	130	150	163	230	214	181	160	131	135	211	256	156	202	163	178	201	152	142	310	317	256
LOC100812625	36	24	56	92	94	103	24	23	16	52	51	60	72	36	36	133	81	116	145	127	99	49	34	45
LOC100819525	9	9	13	132	186	193	894	999	1029	193	163	236	0	5	5	93	71	85	113	160	115	89	84	49
LOC100812620	60	68	94	18	28	31	46	79	27	62	43	56	38	68	29	34	19	37	45	23	29	80	60	89
LOC100812621	0	0	0	0	0	0	0	0	0	0	0	0	0	0	0	0	0	0	0	0	0	0	0	0
LOC100812622	290	209	271	220	225	268	195	193	115	239	208	211	109	264	129	159	129	153	178	187	162	204	249	254
LOC100812623	0	0	0	0	0	0	0	0	0	0	0	0	0	0	0	0	0	0	0	0	0	0	0	0
LOC100812628	640	642	631	40	29	40	25	27	22	34	23	30	485	784	434	57	65	81	60	69	42	30	27	25
LOC100812629	614	469	624	517	611	655	383	388	332	480	467	478	337	957	415	502	455	483	616	696	475	618	625	651
LOC106798869	0	0	0	0	0	0	2	0	0	0	0	2	0	0	0	0	0	0	4	0	0	2	0	0
LOC106798868	14	7	15	16	12	14	4	12	8	10	8	18	18	30	16	22	18	26	6	6	12	6	4	2
LOC100819520	0	0	0	0	0	3	10	5	10	0	0	2	0	0	0	1	4	0	0	0	0	2	0	0
LOC100779265	3518	2278	3250	2261	2797	3042	1819	1760	1234	2227	2107	1890	2807	4765	3037	1942	2168	2063	2736	3160	2091	5202	4493	4243
LOC100799615	3469	2811	3422	1828	2043	2153	2119	1909	1977	2533	2785	2762	2527	3970	2758	1631	1351	1702	1814	1986	1640	2886	2875	2772
LOC121174290	2	0	0	32	36	26	31	21	20	68	46	38	0	0	0	32	38	31	44	55	28	2	4	6
LOC100782912	5083	5866	5946	1451	1509	1548	2663	2753	3120	2160	2555	2613	5813	6076	4655	4239	3756	4310	1775	1889	1503	819	765	617
LOC100782913	0	0	0	0	0	0	0	0	2	0	0	0	0	0	0	0	0	0	0	0	0	0	0	0
LOC100782910	390	401	488	511	622	575	724	695	644	562	489	605	267	404	255	500	544	602	433	509	299	523	456	466
LOC100797854	28	32	40	102	103	114	324	295	232	209	189	183	20	56	20	56	38	44	62	58	45	44	88	51
LOC100782916	39	13	38	12	28	22	32	56	30	13	24	22	10	34	20	14	12	19	22	42	32	16	28	6
LOC100782914	0	0	0	0	0	0	0	0	0	0	0	0	0	0	0	0	0	0	0	0	0	0	0	0
LOC100783213	1295	1381	1705	1700	1577	1678	1820	1875	2116	1641	2042	2186	1114	1197	943	813	804	807	767	840	676	2172	1391	1190
LOC100782919	78	87	95	160	184	145	136	134	87	80	84	68	69	109	72	265	238	272	59	68	64	45	47	65
LOC100789065	10	6	0	2	4	4	4	4	7	0	14	10	14	10	5	11	0	4	7	0	0	2	4	0
LOC100784362	50	47	61	102	134	134	92	84	104	94	118	101	91	72	74	457	377	557	174	227	114	72	72	61
LOC100784361	0	0	0	0	0	0	0	0	0	0	0	0	0	0	0	0	0	0	0	0	0	0	0	0
LOC100784367	377	510	518	354	367	371	452	454	517	323	386	336	352	368	304	86	427	480	49	302	249	265	197	234
LOC100784366	371	1009	1157	363	442	475	2628	2538	2524	751	743	877	215	224	138	34	31	29	14	26	17	323	302	231
LOC100784365	260	234	273	258	131	156	288	307	206	92	151	207	195	284	232	293	334	307	161	198	93	173	119	128
LOC100784364	2857	1783	2604	1371	1516	1482	1498	1474	1615	1226	1270	1321	1771	3519	1993	928	1012	982	1654	1724	1391	2533	1813	1739
LOC100800891	253	526	556	614	597	638	600	639	873	493	656	637	505	235	216	447	322	398	323	285	279	576	426	435
LOC100800893	8	0	4	36	49	39	43	28	26	49	31	42	2	2	3	16	21	25	27	38	22	5	2	2
LOC100800894	981	968	1218	1241	1254	1390	1304	1261	1184	1276	1417	1383	822	1101	742	868	792	1056	876	1021	741	1316	951	840
LOC100800895	672	711	804	327	305	298	259	255	296	292	371	354	784	911	592	364	416	477	373	396	284	307	192	206
LOC100800896	200	217	223	211	199	242	235	183	218	568	634	619	150	167	114	246	261	258	133	148	163	57	90	65
LOC100777968	70	58	56	214	249	234	11	35	28	136	123	131	153	174	239	101	74	112	167	280	177	101	35	62
LOC100777966	322	263	236	634	673	601	327	325	270	445	335	353	232	360	233	420	359	445	385	355	273	218	208	174
LOC100777965	176	195	188	171	192	148	181	162	238	131	149	164	169	224	155	233	169	208	91	101	132	85	75	61
LOC100777964	0	2	3	21	28	32	2	2	5	9	9	3	2	8	5	4	9	6	17	11	11	10	6	10
LOC100777963	288	219	361	172	239	204	199	219	243	174	187	163	261	291	156	497	459	511	303	336	220	580	657	679
LOC100813658	3356	2677	3255	1774	1876	2072	1674	1842	1974	1593	1716	1795	2744	3646	2623	2146	1921	2193	1886	2160	1562	2514	2005	1877
LOC100777961	354	329	432	432	477	440	487	433	488	441	536	476	272	407	301	581	538	567	528	465	387	469	436	358
LOC100777960	180	152	139	284	265	348	231	218	203	241	239	266	151	213	148	297	299	374	248	235	155	122	102	119
LOC100813659	4	0	9	31	50	52	25	23	22	27	25	26	6	14	12	28	17	18	32	27	22	15	6	5
LOC100797322	761	1108	1172	441	472	455	362	345	363	565	752	702	2079	1469	1235	1594	1363	1716	1183	1399	957	2309	2241	2054
LOC100783685	47	53	38	126	123	147	95	168	160	15	22	23	48	58	43	364	269	301	90	121	96	75	90	88
LOC100806776	1244	1088	1420	804	788	802	1104	1174	1417	960	1140	1104	1002	1353	968	740	633	784	650	630	491	1742	1318	1299
TRNAQ-CUG_3	0	0	0	0	0	1	0	0	0	0	0	0	0	0	0	0	0	0	0	0	0	0	0	0
LOC100811346	1549	1541	1886	807	744	735	1401	1503	1802	1239	1484	1472	1216	1415	1100	668	639	772	1056	1061	895	2571	2110	1964
TRNAQ-CUG_5	0	0	0	0	0	0	0	0	0	0	1	0	0	0	0	0	0	0	0	0	0	0	0	0
LOC112997968	0	0	0	0	0	0	0	0	0	0	0	0	0	0	0	0	0	0	0	0	0	0	0	0
LOC112997969	0	0	0	0	0	0	0	0	0	0	0	0	0	0	0	0	0	0	0	0	0	0	0	0
LOC100811344	3260	2598	3500	2510	2697	2774	18092	18242	18519	1656	1912	1724	2063	3221	2145	2150	2142	2409	5463	5841	4079	3742	3032	2892
LOC112997962	0	1	1	1	0	1	2	0	2	1	0	0	0	1	1	0	1	0	0	1	2	0	0	0
LOC112997963	2	1	2	0	2	2	2	3	4	0	2	2	0	0	0	0	2	2	4	4	4	1	5	2
LOC112997960	0	0	1	0	0	1	2	3	0	1	0	1	0	0	0	0	0	1	1	0	1	0	1	0
LOC112997961	1	1	0	0	2	1	1	0	1	0	2	2	1	1	0	1	3	3	0	0	0	0	3	1
LOC112997966	0	0	0	0	0	0	0	0	0	0	0	0	0	0	0	0	0	0	0	0	0	0	0	0
LOC100813650	477	550	633	314	356	321	388	385	474	324	349	375	416	523	404	371	389	400	258	240	227	202	188	149
LOC112997964	1	0	3	0	3	2	3	2	2	1	0	2	0	0	0	3	2	1	1	3	1	2	4	3
LOC112997965	0	2	0	0	0	5	1	2	2	1	2	3	2	0	0	1	2	1	2	3	1	0	0	0
LOC100806778	8	20	9	4	5	8	2	3	6	1	4	2	5	10	12	4	8	0	3	0	2	9	8	4
LOC100802793	398	461	498	387	423	492	499	495	387	398	468	455	240	349	213	355	268	384	243	226	218	254	260	244
LOC100802795	622	444	543	289	294	260	395	435	380	330	433	336	359	620	422	291	245	297	309	310	241	437	365	347
LOC100802794	61	66	60	16	14	24	8	5	40	15	10	17	80	115	81	36	37	28	23	4	8	10	10	6
LOC100802797	2125	2113	2200	733	645	699	746	773	1077	678	947	982	2025	2799	2385	1563	1491	1540	1472	1544	1176	2085	1508	1388
DGAT1A	455	514	493	389	413	590	518	566	544	382	383	392	426	500	370	315	362	393	236	303	249	454	465	385
LOC100789069	95	103	134	98	118	112	121	90	122	108	99	98	104	162	72	94	89	140	93	126	81	77	57	40
LOC100306499	1081	1090	1281	680	768	805	486	469	538	309	380	365	963	1457	835	469	437	471	579	670	494	1236	1094	1043
LOC100306498	753	570	749	441	487	580	522	468	325	482	447	473	302	769	338	363	528	570	426	515	291	515	535	543
LOC100807671	4	5	0	0	0	2	2	0	0	2	4	6	6	0	0	5	2	0	6	2	0	0	4	2
LOC100783352	358	544	610	345	366	383	695	714	791	622	685	654	485	374	285	593	500	569	388	414	379	980	886	826
LOC100807673	105	269	279	278	230	225	454	511	480	296	354	294	201	146	134	491	383	412	140	194	134	351	255	288
DGAT1b	278	324	410	41	99	123	115	155	161	48	77	78	296	368	241	95	74	66	77	96	52	149	75	161
LOC100799729	2080	3046	2829	1263	1200	1251	2331	2464	2836	2118	2624	2555	2501	2566	2030	2889	2492	2796	1463	1731	1307	765	689	670
LOC100799728	1387	1319	1554	2376	2523	2558	2556	2710	3192	1679	2040	2036	1152	1573	1149	1562	1329	1685	1208	1248	981	1316	1089	1052
LOC100807677	12	6	4	3	7	9	23	26	29	16	11	18	6	0	6	0	6	0	2	0	0	11	17	12
LOC100807676	621	535	522	157	150	188	58	55	48	75	106	79	588	792	487	270	225	308	88	106	51	64	50	51
LOC100799725	991	514	661	544	584	711	498	423	599	314	315	327	370	659	416	427	461	448	525	514	461	1568	972	1013
LOC100807678	36	38	71	13	29	29	47	37	38	25	24	17	29	47	46	35	52	43	20	25	37	30	47	30
LOC100783359	31	53	64	121	162	193	63	42	54	190	205	174	36	36	28	210	206	211	148	161	122	80	60	73
LOC100799726	35	50	46	41	45	59	44	49	62	38	34	45	36	36	27	41	26	39	34	26	28	34	67	32
LOC100799721	37053	32106	36027	9066	9950	11924	14952	14143	11431	23756	21354	20678	22787	48782	28306	12645	11650	13283	19526	21555	14447	14492	16285	16744
LOC100799720	0	0	0	0	0	0	0	0	0	0	0	0	0	0	0	0	0	0	0	0	0	0	0	0
LOC100799723	588	725	853	1010	849	971	903	1000	1232	845	981	1020	661	681	627	910	846	935	579	603	520	647	524	470
LOC106799801	91	81	104	52	68	63	57	39	59	25	27	22	162	100	101	41	32	37	21	25	26	35	36	27
LOC100788464	6	8	2	12	14	19	10	8	4	10	10	11	6	8	1	21	10	17	21	13	5	24	16	18
LOC100499829	1165	938	1074	426	459	423	389	384	356	449	547	543	677	1347	848	338	397	360	500	552	464	568	510	484
LOC121172636	8	4	5	19	21	43	30	27	5	23	36	9	5	6	3	55	10	35	27	11	8	4	35	32
LOC100788460	303	329	428	765	687	756	1006	1173	1197	534	716	658	278	334	252	640	575	732	422	442	373	455	353	422
LOC100788461	250	192	279	48	57	80	94	97	80	100	93	105	138	231	160	73	82	79	69	87	82	106	120	113
LOC100500288	1049	899	1069	666	831	813	758	688	519	727	599	552	760	1328	900	696	799	692	845	896	566	678	712	780
LOC100788463	217	234	214	436	469	472	253	238	210	261	274	200	110	231	120	303	321	394	174	182	145	245	227	244
LOC100500286	661	573	571	611	603	722	600	596	417	489	547	508	341	664	364	351	372	444	456	517	334	651	624	753
LOC100500287	1638	1613	1911	2592	2621	2844	2450	2448	1907	1976	2180	2059	1422	2017	1451	2225	2527	2425	1916	2141	1387	767	726	747
LOC100499821	0	0	0	19	15	10	2	14	7	13	18	6	0	0	0	10	15	18	4	4	2	4	0	0
LOC100500285	954	700	979	824	829	1011	3808	3793	2765	2220	2202	2110	80	208	89	221	225	269	371	463	301	212	251	261
LOC100499827	4	2	6	25	29	9	30	28	33	61	29	54	2	0	2	9	8	20	23	53	23	23	34	27
LOC100500283	4820	3633	4761	1594	1921	2087	1265	1086	737	1033	795	742	2073	5151	2241	995	1146	1213	1130	1229	784	886	1310	1264
LOC100500280	573	413	628	467	568	624	366	322	269	211	157	180	246	515	212	209	225	184	261	270	194	433	692	636
LOC121172630	1	1	1	1	2	1	2	1	10	2	6	9	1	1	0	1	3	2	6	5	1	10	5	6
LOC100787634	655	702	831	695	838	788	714	843	760	770	859	843	456	691	444	533	474	500	593	602	443	796	821	677
LOC100787635	1314	1181	1352	205	689	703	504	455	427	236	271	269	1066	1483	721	188	322	427	505	167	437	602	623	578
LOC100787637	0	0	0	0	0	0	0	0	0	0	0	0	0	0	0	0	0	0	3	0	0	0	0	0
LOC100787630	165	144	136	175	150	149	155	167	173	112	134	156	106	187	148	199	216	162	284	319	263	362	294	241
LOC121172633	133	92	174	83	119	148	68	26	25	70	42	62	85	142	69	100	103	125	61	95	57	39	44	57
LOC100787632	477	497	575	237	329	320	278	264	202	252	246	210	324	532	307	300	285	279	222	237	165	239	253	283
LOC100787633	582	631	708	1651	1570	1783	1707	1644	1404	1765	1835	1762	425	580	329	3017	2663	3029	1079	1165	767	864	902	943
LOC100817559	0	0	2	12	0	7	0	0	4	3	3	7	4	8	5	7	17	9	12	9	10	10	2	5
MIR4394	0	0	0	0	0	0	0	0	0	0	0	0	0	0	0	0	0	0	0	0	0	0	0	0
LOC100787638	0	0	0	0	0	0	0	0	0	0	0	0	0	0	0	0	0	0	0	0	0	0	0	0
LOC100778483	3450	2367	3095	1642	2030	2036	1454	1435	931	1190	1061	1002	1848	3804	2392	1303	1613	1577	1928	2133	1414	772	863	852
LOC100306496	28	24	26	93	101	95	58	52	38	68	62	68	44	38	22	95	82	76	45	52	22	13	12	6
GlmaxMt18	0	0	0	0	1	0	0	0	0	0	0	0	0	0	0	1	0	0	0	0	0	0	1	0
GlmaxMt19	0	1	2	0	0	0	1	1	0	0	0	0	1	1	0	0	0	0	1	0	0	0	1	0
LOC102669590	0	0	0	0	0	0	4	0	0	2	0	0	2	0	2	0	0	4	0	0	2	4	6	0
LOC100778482	9	2	6	57	54	48	10	6	21	20	17	21	2	2	0	20	22	13	14	25	22	9	12	21
LOC102660870	0	0	0	0	0	0	0	0	0	0	0	0	0	0	0	0	0	0	0	0	0	0	0	0
LOC100527038	308	222	310	367	450	503	243	263	189	289	218	234	132	336	186	237	205	281	240	253	165	244	357	358
LOC102660872	0	0	0	0	0	0	0	0	0	0	0	0	0	0	0	0	0	0	0	0	0	0	0	0
LOC102660873	92	96	130	2	2	0	3	6	5	0	2	0	49	41	51	0	0	4	0	2	0	21	21	21
GlmaxMt10	0	1	1	0	0	1	1	1	0	0	0	0	1	1	1	0	0	1	1	1	1	0	0	1
GlmaxMt11	0	0	0	0	1	1	1	0	0	0	1	0	1	0	1	1	1	1	0	0	0	0	1	0
GlmaxMt12	1	2	1	0	0	1	1	1	0	0	0	0	1	1	1	0	0	1	1	1	1	0	0	1
GlmaxMt13	0	1	0	0	0	0	0	0	0	0	0	0	0	0	0	0	0	0	0	0	0	0	0	0
GlmaxMt14	1	0	0	0	0	0	0	0	0	0	0	0	0	0	0	1	0	0	0	0	0	0	0	1
GlmaxMt15	0	0	0	0	0	0	0	0	0	0	0	0	0	0	1	0	0	0	0	0	0	0	0	0
GlmaxMt16	1	0	2	1	1	0	0	1	0	0	0	0	1	1	1	0	1	0	0	0	1	1	1	2
GlmaxMt17	0	1	1	0	0	0	0	0	2	0	0	0	0	0	1	0	0	1	0	0	0	2	0	0
LOC100786321	2107	2083	2680	1449	1468	1513	2197	2038	2102	2194	2350	2389	1721	2282	1955	945	884	1007	1255	1419	1019	1415	1327	1216
LOC100786320	39	43	73	27	30	15	71	91	74	17	15	11	20	32	14	3	4	4	10	10	0	206	184	207
LOC100786323	272	400	503	525	544	581	697	724	925	900	1136	1201	357	272	216	1921	1486	1723	490	611	422	283	240	232
LOC100786322	0	0	0	0	0	0	0	0	0	0	0	0	0	0	0	0	0	0	0	0	0	0	0	0
LOC102659939	0	2	0	3	3	4	2	0	2	0	0	0	0	0	0	4	4	0	0	2	0	0	0	0
LOC100801859	852	1207	1406	432	427	484	1781	1835	2100	3076	3307	3570	835	756	678	704	592	720	1513	1642	1252	1364	1290	1141
LOC100786326	0	0	0	0	0	0	4	0	0	0	0	0	4	8	4	0	0	0	0	0	0	0	0	0
LOC100786329	415	341	464	487	546	586	508	459	455	321	321	278	220	369	229	322	350	398	296	314	223	244	312	266
LOC100786328	0	0	0	0	0	0	0	0	0	0	0	0	0	0	0	0	0	0	0	0	0	0	0	0
LOC100801855	590	490	391	15	30	8	12	4	6	27	36	39	268	261	213	6	3	7	7	2	7	35	22	20
LOC100801854	153	301	298	186	216	253	266	286	226	167	179	193	150	152	153	249	240	247	130	123	95	123	146	133
LOC100801853	363	349	473	284	275	292	276	282	304	240	333	304	228	348	248	216	228	207	140	197	113	211	215	174
LOC100801852	69	96	71	140	146	132	57	67	87	22	42	64	12	27	36	96	84	72	48	57	48	143	62	67
LOC102659933	0	0	0	0	0	0	0	0	0	0	0	0	0	0	0	0	0	0	0	0	0	0	0	0
LOC100801850	193	230	294	285	279	255	334	313	321	434	428	413	170	184	130	226	172	218	180	192	141	146	146	151
LOC100778489	0	0	2	0	0	0	0	0	2	0	4	0	0	2	0	0	2	0	0	0	0	0	0	0
LOC100808539	17	17	30	19	30	38	55	70	48	18	12	32	4	0	0	33	37	38	60	51	47	23	18	42
TRNAR-UCU_6	0	0	0	0	0	0	0	0	0	0	0	0	0	0	0	0	0	0	0	0	0	0	0	0
LOC100807982	490	414	507	57	79	60	136	175	152	49	35	40	166	277	160	28	31	54	64	77	44	175	179	177
LOC100808533	52	49	90	468	524	470	379	404	349	356	355	380	46	71	42	209	197	201	142	172	142	609	454	465
LOC100808532	644	493	608	187	183	247	290	264	177	282	297	359	441	802	494	237	274	308	239	318	171	194	229	193
LOC100808531	22	24	16	50	77	78	62	52	46	32	18	58	28	51	31	46	50	40	49	56	42	7	2	14
LOC100808530	174	111	95	46	35	34	10	8	11	22	16	10	109	255	145	6	14	8	8	4	8	4	9	4
LOC100808536	198	207	255	346	293	361	324	307	323	233	241	260	192	190	137	285	284	271	67	94	129	289	285	323
LOC100809664	1130	936	1242	596	722	676	913	860	637	896	869	801	544	1195	607	416	423	522	634	666	464	1090	1414	1328
LOC100819765	1225	940	1203	268	300	310	290	285	245	261	294	198	382	1042	411	201	160	258	223	262	186	281	447	479
LOC100809666	322	474	469	480	538	540	742	854	1006	686	818	915	332	355	298	716	585	743	453	414	344	465	406	446
LOC100809667	757	671	874	731	803	881	588	549	484	510	395	480	411	867	449	499	492	490	534	557	393	622	774	729
LOC100787986	2035	1592	2122	880	1016	963	1285	1279	1134	1257	1240	1164	1006	2248	1404	886	743	910	1190	1221	955	1672	1545	1436
LOC100809662	59	28	70	130	130	129	955	1134	1421	673	817	707	107	94	50	143	133	143	540	589	497	380	307	322
LOC100809663	136	112	144	1446	1485	1562	836	877	969	735	728	917	86	164	111	728	628	744	365	461	360	271	245	275
LOC100787989	18	21	24	2	4	11	4	4	6	4	0	0	21	15	0	19	0	11	0	12	5	2	2	0
LOC100809668	2314	1649	2344	1095	1146	1146	1025	934	696	515	540	485	1311	2535	1177	773	928	959	976	1045	593	781	1003	855
LOC100809669	84	93	90	196	232	223	178	154	228	136	181	137	79	149	91	172	100	90	132	109	102	121	66	79
LOC106796036	48	55	52	136	97	107	48	31	56	41	47	52	59	130	81	88	90	117	116	111	132	63	55	56
CYP30	40	27	24	74	101	87	37	42	26	77	95	99	18	32	20	82	100	131	44	48	26	22	28	26
LOC100779868	265	164	218	438	355	387	150	138	168	181	217	171	206	227	200	192	222	165	241	235	204	301	176	190
LOC100779869	972	962	1045	696	715	811	659	691	649	558	489	589	688	1028	731	533	456	489	351	407	345	403	355	390
LOC100782008	844	918	1159	767	686	668	3217	3494	5641	878	1187	1304	962	770	672	929	738	742	1232	1346	1063	968	624	554
LOC100782009	5	11	4	5	2	7	8	4	0	3	1	2	7	7	4	3	10	4	1	7	5	0	1	4
LOC100779860	1592	2120	1953	1844	1829	1939	824	910	889	1466	1692	1607	1763	2090	1686	4453	4034	4658	918	1123	806	399	434	266
LOC100779861	4063	3842	4830	2032	2267	2416	2144	1902	1589	2718	2867	2561	3511	5043	3124	3790	3380	4070	1810	1936	1344	1595	1913	1814
LOC100779862	593	870	890	2005	1879	2252	2648	2552	2435	1686	1867	1908	627	694	494	2218	2057	2490	927	1003	755	953	1046	924
LOC100779863	6397	4979	5908	590	583	626	671	756	599	315	378	387	4143	8252	4642	555	460	632	443	563	445	2407	2434	2305
LOC100779864	682	501	637	588	530	571	432	569	551	336	414	401	454	639	486	564	526	546	358	355	299	717	459	491
LOC100782001	2273	1723	2096	1140	1173	1234	1250	1141	1220	1317	1266	1259	1055	2463	1390	955	921	920	1297	1463	1094	1581	1476	1336
LOC100782002	217	264	269	244	332	346	337	372	362	284	394	395	174	168	161	343	345	351	234	257	197	406	378	347
LOC100782003	2374	1994	2482	2810	3067	3247	3903	3784	4766	3861	4049	4192	1880	2727	1860	3665	2960	3584	2147	2305	1890	1742	1497	1477
LOC100793608	0	0	0	96	91	102	38	36	32	40	53	61	0	0	4	49	51	50	57	60	47	102	59	47
LOC100804320	20521	16035	19636	9982	11222	12724	9208	8618	6829	10978	11021	10524	16270	29065	18411	11678	13246	12676	16551	18669	12131	11011	10649	9952
LOC100804321	937	528	963	2497	2241	2363	2479	2574	3937	1043	1387	1509	863	932	609	1993	1665	1876	1766	2080	1659	6560	3379	3365
LOC100804327	451	363	444	89	94	97	119	102	98	99	117	111	199	492	346	83	98	102	116	123	91	171	188	211
LOC100804325	1426	1341	1492	422	493	442	495	585	515	683	756	703	817	1544	1039	758	667	823	821	899	651	570	707	572
LOC100793600	1093	987	1175	935	821	920	1047	1075	1156	1067	1345	1304	900	1306	955	763	634	837	948	929	769	1750	1336	1360
MIR5770C	0	0	0	0	0	0	0	0	0	0	0	0	0	0	0	0	0	0	0	0	0	0	0	1
LOC100793602	84	139	102	1134	1264	1256	654	554	639	1637	1756	1922	154	102	96	1517	1186	1413	405	542	345	538	524	601
LOC100804329	16	27	60	29	28	26	32	30	22	17	20	14	16	28	4	29	40	21	17	35	23	2	32	17
LOC100793604	0	0	0	0	6	6	0	2	0	2	0	8	0	0	0	2	0	2	0	0	2	0	0	0
LOC100793605	0	0	0	0	0	0	0	0	0	0	0	0	0	0	0	0	2	0	0	0	2	0	0	0
LOC100793606	0	0	0	0	0	0	0	0	0	0	0	0	0	0	0	0	0	0	0	0	0	0	0	0
LOC100499978	5177	3867	4681	1803	1972	2106	2875	2700	2778	3884	4043	3969	2528	5681	3568	1907	2047	2031	4397	4596	3457	5623	5172	5105
LOC106795244	8	1	18	8	8	14	3	6	3	2	4	4	1	9	1	3	0	5	2	4	2	2	7	19
LOC100794059	137	192	247	283	316	299	378	323	320	343	375	374	136	165	119	260	228	237	165	213	162	380	334	352
LOC106795247	9	10	7	37	26	36	12	34	34	30	43	26	6	2	6	38	37	51	31	34	16	11	22	20
LOC106795240	0	0	0	0	0	0	0	0	0	0	2	0	0	0	0	0	0	0	0	0	0	0	0	0
LOC106795242	1174	729	1059	862	970	1026	233	209	191	265	215	227	501	1017	513	561	626	604	382	446	295	155	195	212
LOC106795243	55	41	54	40	25	45	10	11	20	4	9	11	32	106	50	26	17	17	22	19	10	39	38	44
LOC100794050	0	0	0	0	0	2	0	0	0	0	0	2	0	0	0	0	0	0	0	0	0	0	0	0
LOC100794053	0	0	0	0	0	0	0	0	0	0	0	0	0	0	0	0	0	0	0	0	0	0	0	0
LOC100794054	0	0	0	0	0	0	2	0	0	2	0	0	0	4	2	0	0	2	0	0	0	0	0	0
LOC100794055	17	19	38	0	4	4	4	7	6	14	12	17	18	26	17	9	10	16	18	9	4	43	27	30
LOC100794056	0	0	0	0	0	0	0	0	0	0	0	0	0	0	0	0	0	0	0	0	0	0	0	0
LOC100798924	12	4	8	11	2	0	6	14	18	6	8	18	12	14	20	26	14	23	16	16	8	12	10	8
LOC100798925	56	27	40	136	135	126	42	51	47	92	111	116	42	50	64	106	90	97	74	105	87	91	73	75
LOC106798047	3	2	2	1	0	1	0	2	1	1	1	2	3	2	0	0	0	0	0	0	0	1	0	0
LOC100798927	303	267	293	681	693	783	584	633	559	417	452	393	178	352	169	433	486	491	375	423	298	402	287	330
LOC100798920	549	647	738	703	712	738	874	912	1239	917	1125	1245	553	510	414	1020	953	997	490	553	444	1373	1031	1023
LOC100786580	2	0	0	32	54	57	41	46	51	56	50	76	0	0	0	37	42	43	30	25	15	42	26	18
LOC100798922	4	6	0	3	2	4	6	2	0	2	0	0	2	0	0	0	0	2	0	0	0	2	0	2
LOC100798923	34	24	36	13	15	29	7	7	18	15	18	11	29	58	46	29	15	21	28	24	21	62	33	14
LOC100798928	390	407	529	141	198	196	190	174	117	53	82	54	309	384	319	168	173	195	115	107	90	110	75	115
LOC100798929	11	22	32	6	14	7	23	21	26	9	6	12	7	2	3	0	0	7	6	4	3	8	6	6
MIR10412	0	0	0	0	0	0	0	0	0	0	0	0	0	0	0	0	0	0	0	0	0	0	0	0
MIR10411	0	0	0	0	0	0	0	0	0	0	0	0	0	0	0	0	0	0	0	0	0	0	0	0
MIR10416	0	0	0	0	0	0	0	0	0	0	0	0	0	0	0	0	0	0	0	0	0	0	0	0
MIR10417	0	0	0	0	0	0	0	0	0	0	0	0	2	0	0	0	0	0	0	0	0	0	0	1
MIR10414	0	0	0	0	0	0	0	0	0	0	0	0	0	0	0	0	0	0	0	0	0	0	0	0
MIR10415	0	0	0	0	0	0	2	0	0	0	0	0	0	0	0	0	0	0	0	0	0	1	0	0
LOC102669591	0	0	0	0	0	0	0	0	0	0	0	0	0	0	0	0	0	0	0	0	0	0	0	0
MIR10418	0	0	0	0	0	0	0	0	0	0	0	0	0	0	0	0	0	0	0	0	0	0	0	0
MIR10419	0	0	0	0	0	0	0	0	0	0	3	0	0	0	0	0	0	0	0	0	0	0	0	0
LOC100781672	493	518	728	699	704	766	994	1045	852	659	669	648	353	452	323	684	646	686	429	512	305	374	417	395
LOC100781673	25	39	38	120	121	107	82	73	66	76	97	99	33	61	34	101	111	115	95	98	42	93	60	74
LOC100781670	0	0	0	0	0	0	0	0	0	0	0	0	2	0	0	0	0	0	0	0	0	0	0	0
LOC100781671	4	2	2	2	4	7	8	2	8	6	15	17	2	0	0	2	12	1	10	2	2	0	0	1
LOC100781676	43831	32324	42161	24909	30608	33193	29175	27127	19902	27904	25425	24291	28286	69589	37519	27466	27574	30160	33583	36227	24343	19994	24664	23883
LOC100781674	722	647	748	377	482	437	462	449	304	387	349	412	458	876	549	332	362	404	553	744	487	294	318	292
LOC100781675	1319	1324	1564	747	737	803	546	511	706	417	482	506	1284	1701	1306	1571	1498	1524	634	708	458	533	357	339
LOC100781679	310	211	292	48	32	45	81	80	74	125	127	130	151	354	212	76	89	111	171	201	126	301	332	365
TAP1	629	907	975	546	525	584	414	502	431	287	305	286	562	665	478	700	645	746	372	426	268	103	152	112
LOC100780980	2	0	0	2	0	2	0	2	0	0	1	0	4	0	0	2	0	0	0	0	0	0	0	0
LOC106795796	0	0	0	0	0	0	0	0	0	0	0	0	0	0	0	0	0	0	0	0	0	0	0	0
LOC100780986	0	0	0	0	0	0	0	0	0	0	0	0	0	0	0	0	0	0	0	0	0	0	0	0
LOC100780985	297	312	356	461	617	546	441	453	284	326	310	317	288	435	311	400	329	403	352	384	264	226	249	229
LOC100797490	28	18	36	8	18	8	8	4	12	2	6	2	33	60	12	2	0	3	8	4	4	6	2	10
LOC100780989	270	325	337	362	345	355	337	393	532	217	275	306	310	310	291	466	431	445	313	282	268	429	221	265
LOC100780988	2	4	2	43	26	50	38	40	28	21	36	40	4	14	12	65	67	54	27	34	17	34	23	10
LOC100793130	1506	1189	1693	915	1104	1148	1058	1007	1225	1064	1011	1096	1062	1393	1016	929	812	921	767	907	715	2716	2512	2319
LOC121174749	0	0	0	0	0	0	0	0	0	0	0	0	0	0	0	0	0	0	0	0	0	0	0	0
LOC100797494	590	597	689	370	459	484	674	744	740	871	1020	1023	434	612	431	636	559	678	604	766	571	842	751	706
LOC102661833	0	0	0	0	0	0	0	0	0	0	0	0	0	0	0	0	0	0	0	0	0	0	0	0
LOC102661832	445	494	473	159	158	142	484	377	293	440	555	657	260	277	230	122	177	168	224	255	117	503	661	597
LOC121174748	0	0	0	0	0	0	0	0	0	0	0	0	0	0	0	0	0	0	0	0	0	0	0	0
LOC100793134	4737	3461	4511	1829	1979	2020	2442	2436	2115	2307	2396	2160	2286	4426	2414	1691	1716	1701	2015	2257	1647	6758	6856	6148
LOC102661835	0	0	0	0	0	0	0	0	0	0	0	0	0	0	0	0	0	0	0	0	0	0	0	0
LOC100781580	345	475	613	1884	1921	2112	2043	2014	2392	1487	1506	1719	328	366	275	1667	1418	1570	1145	1190	987	1305	1105	973
LOC100781581	0	2	0	0	2	0	0	0	0	0	4	0	0	0	0	0	0	0	0	0	0	0	0	0
LOC102661839	0	0	0	0	0	0	0	0	0	0	0	0	0	0	0	0	0	0	0	0	0	0	0	0
LOC102661838	210	252	334	28	26	38	21	22	41	38	48	46	256	138	91	50	61	50	20	16	20	143	121	100
LOC100781584	1555	953	1293	381	375	379	867	1064	1264	763	877	870	491	1018	606	371	358	338	688	799	625	1725	1388	1221
LOC100781585	99	130	134	64	67	65	40	51	27	75	76	76	78	136	88	38	40	49	33	43	21	16	6	14
LOC100785807	1666	1305	1660	637	810	869	874	821	522	853	684	654	716	1785	869	578	539	612	1113	1226	761	950	1616	1436
LOC100785806	4	5	4	20	22	14	39	39	48	50	52	57	2	7	6	12	10	24	12	12	4	18	22	16
LOC100817616	2146	1556	1792	1940	2124	2183	545	661	558	1258	1279	1164	1107	2724	1411	1466	1395	1628	1002	1093	895	773	871	773
LOC100778834	945	469	883	254	320	356	393	296	223	228	219	217	311	816	335	229	161	253	299	292	211	486	492	583
LOC100812816	0	0	0	0	0	2	0	0	2	0	2	2	0	0	0	0	0	0	0	0	0	0	4	0
LOC100780861	0	0	2	0	0	0	0	0	0	4	0	2	0	0	0	0	0	0	0	0	0	4	4	4
LOC100780862	1325	3167	2921	4171	3904	4103	5097	5417	5324	2018	2266	2463	2415	1993	1505	3676	3967	4836	1915	2365	1709	2133	1838	1814
LOC100778837	1890	2521	2778	1566	1485	1556	2382	2598	3601	1841	2078	2235	2281	1786	1486	2133	1713	2161	1145	1186	958	2669	1874	1771
LOC100780864	12	9	26	11	12	4	11	8	12	3	4	0	14	25	21	5	4	0	0	2	4	26	12	16
LOC100780865	985	751	1039	420	626	672	579	457	289	534	347	353	335	1136	414	345	449	423	478	524	359	416	702	704
LOC106796263	0	0	2	0	0	0	0	0	0	0	0	0	3	5	0	0	0	2	0	0	0	0	0	0
LOC106796262	0	0	0	0	0	0	0	0	0	0	0	0	0	0	0	0	0	0	0	0	0	0	0	0
LOC100795095	644	440	680	396	448	513	695	702	504	573	483	462	184	580	219	381	370	426	375	443	271	717	1054	1026
LOC100795094	0	0	0	0	0	0	0	0	0	0	0	0	0	0	0	0	0	0	0	0	0	0	0	0
LOC100814724	1241	1271	1499	1040	1037	1081	1419	1397	1731	1669	1715	1979	948	1264	887	1043	914	1118	1115	1273	908	2386	2118	2016
LOC100795092	483	484	585	599	627	733	551	583	454	558	569	531	192	418	223	390	414	464	360	328	196	267	274	319
LOC100795090	443	381	523	1135	1084	1162	993	958	1439	1448	1746	1962	599	493	385	1819	1456	1625	691	757	605	1203	694	705
LOC100778833	231	275	351	278	275	210	600	680	756	506	569	596	133	191	104	265	256	292	202	203	154	883	698	531
LOC100795099	5749	4778	6127	759	849	989	1223	1135	1089	1135	1124	1065	3801	7099	4550	901	1122	1030	1357	1497	1013	2000	1543	1491
LOC100795098	916	904	1022	819	838	840	860	872	823	894	842	923	715	977	658	930	773	871	601	677	461	870	819	784
LOC106797798	8	15	15	8	4	3	7	5	10	4	6	6	12	7	7	13	6	8	7	1	4	11	8	6
LOC102662569	0	0	0	0	0	0	0	0	0	0	0	0	0	0	0	0	0	0	0	0	0	0	0	0
LOC102662564	0	2	1	0	0	1	0	0	0	0	0	0	0	0	0	0	0	0	0	0	0	0	0	1
LOC102662566	33	27	52	12	38	12	23	23	13	8	2	5	47	47	32	25	12	12	8	20	4	41	33	34
LOC100791007	239	273	388	1429	1361	1359	1216	1267	1556	619	843	852	255	240	158	1178	1107	1217	333	417	393	823	531	494
LOC106797796	40	49	73	203	195	209	150	126	180	167	198	187	44	77	36	116	75	77	97	73	68	214	135	114
LOC102662563	0	0	0	0	0	0	0	0	0	0	0	0	0	0	0	0	0	0	0	0	0	0	0	0
LOC102659833	96	101	101	211	250	248	262	211	241	372	307	342	380	421	381	538	475	594	1704	1869	1302	2213	2520	2365
LOC100101869	1392	977	1298	675	745	710	487	476	526	475	500	587	838	1453	1045	800	708	732	602	707	500	319	236	231
LOC100101868	400	333	334	6145	6203	6738	819	742	1039	656	700	655	610	1232	663	4241	3782	4417	1739	1680	1411	3256	2561	2364
LOC100101861	8232	7871	9672	4242	4371	4820	5272	5455	5239	11616	12519	12952	6115	3707	5876	8224	6862	8138	9407	10178	8069	9984	8210	7794
LOC100799446	8	10	6	18	16	12	2	6	2	6	5	15	9	5	0	8	6	4	6	12	2	1	9	4
LOC100791779	2910	2076	2491	1451	1408	1707	1504	1433	1273	1564	1697	1538	1443	2554	1478	1474	1518	1654	1597	1741	1164	1407	1411	1340
LOC100783217	63	80	86	16	25	29	28	24	30	24	12	25	61	111	94	26	16	26	15	10	20	44	26	18
MS	18	3	15	2	0	7	52	40	41	4	3	4	10	4	31	4	5	10	0	0	4	24836	19023	18787
LOC100803540	292	211	204	74	98	117	40	56	60	66	70	75	119	295	130	85	94	80	116	107	77	72	130	126
LOC113001321	5	4	0	4	0	4	0	2	0	2	0	2	0	2	0	0	0	0	6	2	2	2	2	2
PIP2-2	27	26	37	74	69	80	13	19	40	72	74	94	36	46	25	54	49	50	98	112	65	52	59	50
LOC113001323	1	0	1	1	3	1	4	1	0	2	0	5	0	0	2	1	1	1	3	0	1	2	4	1
LOC102669481	0	0	0	0	0	0	0	0	0	0	0	2	0	0	0	0	0	0	0	0	0	0	0	0
LOC102669486	0	0	0	0	0	0	1	0	0	0	0	0	0	0	0	0	0	0	0	0	0	0	0	0
LOC106797139	269	216	275	246	222	222	158	167	232	127	145	162	199	357	191	238	154	207	156	136	144	284	205	184
LOC113001326	1	0	1	1	0	4	3	4	5	3	6	9	0	1	0	1	0	2	1	4	3	0	3	5
LOC113001329	15	21	18	16	19	17	16	14	9	14	16	10	12	14	8	9	10	17	29	22	15	16	11	15
LOC106797135	28	68	44	45	34	55	94	73	130	67	83	130	114	63	47	143	136	120	94	75	55	135	88	100
LOC100817717	115	87	152	35	47	58	20	14	29	14	24	15	79	122	55	58	57	62	21	34	30	121	96	50
LOC102669489	0	0	0	0	0	0	0	0	3	0	0	0	0	2	0	0	0	2	0	0	0	0	0	0
LOC102664055	493	293	476	41	29	45	463	516	387	24	29	13	28	69	50	24	16	12	24	23	13	367	463	409
LOC100811423	410	339	459	444	568	522	448	418	363	409	382	328	197	497	250	269	356	363	534	539	382	422	546	501
LOC100811422	298	205	309	114	87	130	47	42	34	17	39	37	123	199	120	51	35	39	40	43	52	70	44	55
LOC100811427	579	519	761	4	22	12	154	132	156	18	14	14	96	142	76	10	4	10	10	10	2	129	116	80
LOC100811426	0	0	0	0	0	0	0	0	0	0	0	0	0	0	0	0	0	0	0	0	0	0	0	0
LOC100811425	1203	1126	1029	824	841	952	478	562	576	445	449	500	1249	1496	1039	574	445	628	290	297	239	147	118	113
LOC100811424	398	653	658	1623	1805	1906	2668	2807	2804	2428	2822	2783	643	377	369	1955	1662	2118	769	822	655	1155	958	963
LOC100791578	273	233	291	349	454	430	371	329	324	285	314	271	178	218	163	328	257	370	243	341	227	666	599	567
LOC100791579	0	0	0	0	0	0	0	0	0	0	0	0	2	0	0	0	0	0	2	0	2	0	2	0
LOC102664050	0	0	0	0	0	0	0	0	0	0	0	0	0	0	0	0	0	0	0	0	0	0	0	0
LOC100791570	1302	1140	1375	955	1009	1016	1141	1051	1231	789	851	851	858	1290	849	1074	827	1036	636	692	535	867	777	793
LOC100791571	96	84	96	373	336	402	121	178	157	327	315	310	77	192	112	184	134	191	224	195	176	38	52	59
LOC102664051	455	395	508	127	148	130	43	52	18	45	37	31	75	111	48	0	0	0	0	0	0	0	6	6
EDS1-2	1795	1537	2008	1078	1164	1129	2216	2079	2126	1294	1261	1297	748	1000	688	361	394	371	754	838	626	4400	4321	4010
LOC100791575	2	0	2	10	4	4	0	0	0	4	4	4	0	0	0	0	0	0	0	2	0	0	0	0
LOC100791577	2461	2087	2246	1636	1682	1863	1034	1000	933	949	1172	1037	2151	3092	2069	1221	1323	1302	1222	1429	1001	2008	1759	1631
LOC100499706	212	111	96	25	15	25	18	26	18	25	24	27	136	327	147	6	18	27	21	10	11	12227	13173	12939
LOC100499707	371	294	373	264	309	339	254	219	257	244	217	188	199	356	229	284	317	301	268	320	179	395	261	246
LOC100499704	4402	4910	5883	1947	1903	2207	3075	1826	2246	1883	2115	2360	5498	5580	4226	2695	4266	3136	2902	2319	1661	5831	3977	3825
LOC100808605	167	186	252	323	305	360	630	603	585	341	329	312	138	215	122	202	219	223	237	244	180	276	305	328
LOC100499705	138	102	105	81	94	113	15	19	2	24	8	17	50	175	62	52	62	78	33	52	29	53	71	48
LOC102667935	0	0	0	0	0	0	0	2	0	0	0	0	0	0	0	0	0	0	0	0	0	0	0	0
LOC100803118	404	460	511	301	324	328	371	372	303	293	329	275	276	367	314	377	299	395	234	266	182	218	282	212
LOC100803119	28	40	61	528	548	562	127	118	156	405	406	410	45	55	38	527	479	600	152	170	92	63	72	57
LOC100811391	1749	1339	1692	943	946	962	922	897	982	979	1070	1103	1136	2024	1276	983	825	943	973	1156	940	1171	1056	995
LOC100797937	0	0	0	0	0	0	0	0	0	0	0	0	0	0	0	0	0	0	0	0	0	0	0	0
LOC100797934	3840	3281	4995	293	377	366	1962	1829	2056	1183	1284	1311	1817	2407	1605	255	193	337	574	686	506	2068	1826	1563
LOC100804185	538	747	817	1005	1017	1076	1315	1463	1909	1012	1110	1207	584	560	426	1447	1242	1395	711	694	487	1522	1164	1067
LOC100811395	0	0	0	4	4	4	0	3	15	14	12	16	0	0	0	0	2	0	0	3	0	16	10	5
LOC100797933	0	0	0	0	4	0	0	0	0	2	0	0	0	0	0	0	0	0	0	0	0	0	0	0
LOC100811397	193	141	173	188	256	226	155	146	170	146	176	176	102	187	156	220	168	186	135	144	135	114	126	71
LOC100797931	1116	1193	1252	1693	1786	2063	2172	2165	1813	1876	1662	1661	711	950	621	1588	1398	1593	1708	1984	1352	1693	1787	1794
LOC100811399	5156	4844	5894	4443	4525	4455	3979	4259	3854	3033	3379	3406	3583	5073	3520	3547	3180	3891	3420	3932	2904	6351	5631	5206
LOC100811398	94	70	113	232	285	321	132	170	230	287	332	305	130	170	115	465	375	417	193	200	197	443	303	316
LOC100797938	1039	1360	1526	745	790	863	958	855	1021	943	872	906	1084	1176	900	1080	982	1085	580	609	504	642	547	570
LOC100797939	796	570	829	2290	2487	2566	1797	1895	1884	3786	4135	4220	418	852	697	2196	1892	2216	2495	2727	2225	1422	1127	1160
LOC113000634	0	0	0	0	0	0	0	0	0	0	1	0	0	0	0	0	0	1	1	0	0	0	1	0
LOC113000635	1	0	1	0	0	2	1	2	0	0	0	0	0	1	0	0	0	1	0	0	0	0	0	0
LOC113000636	0	0	1	1	0	1	0	0	0	0	2	0	1	0	0	0	0	0	0	2	0	2	2	4
LOC100798116	680	574	728	656	879	969	779	635	427	471	400	411	273	738	320	466	607	540	656	758	429	365	645	502
LOC100798111	2705	2511	3329	1777	1362	1994	2020	2057	1585	2079	2013	1936	1343	2210	1427	1125	1159	1068	1152	1541	1018	1615	2075	1961
LOC100798110	3569	2646	3481	2288	2830	3170	2252	2017	1194	1932	1501	1500	1643	3725	1947	1527	1701	1974	1805	1958	1309	2328	3109	3000
LOC100798113	60418	59983	61678	11078	12659	13267	15893	15099	13770	16895	18589	17771	31775	70956	53649	14868	13354	15882	18829	23272	16968	13810	19177	15965
LOC100798112	17	4	12	8	12	11	2	2	1	15	22	8	80	84	44	15	15	14	17	20	9	37	43	39
LOC102661034	6	5	0	6	11	5	21	39	42	15	18	27	3	4	2	16	6	13	6	9	8	20	10	11
LOC100798119	0	0	0	0	0	0	0	0	0	0	0	0	0	0	0	0	0	0	0	0	0	0	0	0
LOC113000639	0	2	0	0	0	4	3	2	3	1	8	4	0	2	0	0	0	0	2	2	3	24	7	6
LOC100792210	375	210	416	482	443	431	586	550	457	451	544	211	206	334	226	330	125	369	357	409	283	418	476	439
LOC113001584	0	0	0	0	0	0	0	0	0	0	0	0	0	0	0	0	0	0	0	0	0	0	0	0
LOC100792212	336	502	518	1	305	346	374	388	400	325	432	440	394	355	292	53	399	466	223	266	190	393	333	330
LOC113001586	0	0	0	0	0	0	0	0	0	0	0	0	0	0	0	0	0	0	0	0	0	0	0	0
LOC100792214	0	0	0	0	0	0	0	0	0	0	0	0	0	0	0	0	0	0	0	0	0	0	0	0
LOC112998271	0	0	0	0	0	0	0	0	0	0	0	0	0	0	0	0	0	0	0	0	0	0	0	0
LOC100792216	1566	1625	1907	721	816	810	919	970	1138	755	722	899	1779	2183	1533	1262	1025	1105	775	855	593	792	496	539
LOC100792217	0	0	0	0	0	0	0	0	2	0	0	0	0	0	0	0	0	0	0	0	0	0	0	0
LOC100792218	41	18	20	42	60	103	10	2	4	10	8	24	32	45	12	40	52	45	23	41	22	24	12	20
LOC100792219	0	0	0	0	2	2	2	0	2	18	14	34	0	2	4	0	0	0	4	4	6	0	0	0
LOC102667458	0	0	0	0	0	0	0	0	0	0	0	0	0	0	0	0	0	0	0	0	0	0	0	0
LOC113001589	0	0	0	0	0	0	0	0	0	0	0	0	0	0	0	0	0	0	0	0	0	0	0	0
LOC113001588	0	0	0	0	0	0	0	0	0	0	0	0	0	0	0	0	0	0	0	0	0	0	0	0
LOC100803111	159	107	134	33	35	46	8	26	18	18	24	26	65	131	107	40	53	36	35	37	28	86	66	36
LOC100499708	91811	62428	75553	51082	50044	53904	26947	27462	26620	38010	41052	41202	52290	123076	70305	54438	54524	55717	65485	72249	49679	48865	42171	40037
LOC102667456	653	686	582	350	352	357	385	415	382	240	238	228	424	288	351	457	395	504	242	309	152	342	261	240
LOC100788148	1142	705	1033	232	198	224	341	310	302	189	201	205	724	1293	832	250	224	218	434	475	318	1964	1171	1274
LOC100805930	358	371	415	199	236	255	281	209	204	163	159	178	256	397	212	177	218	192	167	198	144	125	180	155
LOC102662644	5	12	12	6	11	6	43	37	38	36	66	35	10	17	6	15	15	11	38	32	28	81	71	83
LOC113000982	0	0	0	0	0	0	0	0	0	0	0	0	0	0	0	0	0	0	0	0	0	0	0	0
LOC113000983	0	0	0	0	0	0	0	2	0	0	0	0	0	0	0	0	0	0	0	0	0	0	0	0
LOC113000980	8	5	6	0	2	3	3	0	0	0	0	0	4	17	6	2	6	4	1	3	1	1	4	3
LOC113000981	0	2	1	1	0	0	1	0	0	0	0	0	1	2	0	0	0	0	0	0	1	0	0	0
LOC113000987	0	0	0	0	0	0	0	0	0	0	0	0	0	0	0	0	0	0	0	0	0	0	0	0
LOC113000984	0	0	0	0	0	0	0	0	0	0	0	0	0	0	0	0	0	0	0	0	0	0	0	0
LOC113000985	0	0	0	0	0	0	0	0	0	0	0	0	0	0	0	0	0	0	0	0	0	0	0	0
LOC102665102	0	0	0	0	0	0	0	0	0	0	0	0	0	0	0	0	0	0	0	0	0	0	0	0
LOC113000988	0	0	0	0	0	0	0	0	0	0	0	0	0	0	0	0	0	0	0	0	0	0	0	0
LOC113000989	0	0	0	0	0	0	0	0	0	0	0	0	0	0	0	0	0	0	0	0	0	0	0	0
LOC102665107	0	0	0	0	0	0	0	0	0	0	0	0	0	0	0	0	0	0	0	0	0	0	0	0
LOC102665105	21	6	61	11	16	13	9	10	8	9	19	10	7	19	10	7	4	2	0	4	6	11	1	2
LOC102665104	0	0	0	0	0	0	0	0	0	0	0	0	0	0	0	0	0	0	0	0	0	0	0	0
LOC102666454	47	62	78	249	287	256	158	170	112	169	185	192	39	53	27	251	154	237	91	126	95	99	123	105
LOC102666455	0	0	0	0	0	0	0	0	0	0	0	0	0	0	0	0	0	0	0	0	0	0	0	0
LOC102661488	0	0	0	0	0	0	0	0	0	0	0	0	0	0	0	0	0	0	0	0	0	0	0	0
LOC102666457	0	0	0	0	0	4	0	0	0	0	0	0	0	0	0	0	0	6	0	0	0	0	0	0
LOC100808278	50	56	46	40	38	39	39	25	21	46	31	25	40	63	29	26	41	44	47	35	29	80	70	68
LOC102666451	0	0	0	0	0	0	0	0	0	0	0	0	0	0	0	0	0	0	0	0	0	0	0	0
LOC102661482	8	19	9	12	16	15	12	15	9	4	3	3	9	10	11	11	9	14	6	4	2	1	3	2
LOC102661483	0	0	0	0	0	0	0	0	0	0	0	0	0	0	0	0	0	0	0	0	0	0	0	0
LOC100808276	106	63	94	140	150	177	49	71	64	67	40	66	102	207	100	95	67	71	64	72	71	756	866	912
LOC100808277	0	0	0	0	0	0	0	0	0	0	0	0	0	0	0	0	0	0	0	2	0	0	0	0
LOC102661486	0	0	0	0	0	0	0	0	0	0	0	0	0	0	0	0	0	0	0	0	0	0	0	0
LOC100808271	392	326	534	4147	3879	4133	1937	1930	1977	1858	1933	2025	296	307	194	1631	1401	1644	1378	1506	1113	1106	907	832
LOC102661484	6	10	2	6	6	11	6	19	18	16	15	13	0	0	2	28	12	23	7	5	0	18	5	8
LOC100500107	650	431	558	267	235	285	215	183	127	108	90	114	334	632	335	193	237	242	211	252	142	242	231	178
TRNAH-GUG_11	0	0	0	0	1	0	0	0	0	0	0	1	0	0	0	0	0	0	0	0	0	1	0	0
TRNAH-GUG_10	0	0	0	0	0	0	0	0	0	0	0	0	0	0	0	0	0	0	0	1	0	0	0	0
TRNAH-GUG_13	0	0	0	0	0	0	0	0	0	0	0	0	0	0	0	0	0	0	0	0	0	0	0	0
TRNAH-GUG_12	0	0	0	0	0	0	0	0	0	0	0	0	0	0	0	0	0	0	1	0	0	0	0	0
STP	2850	2136	2992	12493	13818	14626	19304	19314	18058	11642	11674	11268	1199	2018	1183	4743	4432	5229	5722	5983	4523	5103	5102	4873
TRNAH-GUG_14	0	0	0	0	0	0	0	0	0	0	0	0	0	0	0	0	0	0	0	0	0	0	0	0
STS	2652	1715	2882	308	382	423	204	204	150	416	364	324	1288	3111	1324	273	256	281	273	251	189	817	958	928
EF1BGAMMA1	1751	1311	1695	940	1133	1258	1105	1079	912	1521	1279	1366	946	1764	1018	856	815	948	1150	1222	987	1474	1813	1925
LOC113002299	0	0	0	0	0	0	0	0	0	0	0	0	0	0	0	0	0	0	0	0	0	0	0	0
LOC121175168	0	0	0	0	0	0	0	0	0	0	0	0	0	0	0	0	0	0	2	0	0	0	0	0
LOC121175169	2	4	6	21	28	29	38	43	18	38	31	27	0	0	0	2	0	0	0	0	0	0	0	0
LOC102660685	0	1	2	0	0	1	2	1	0	1	0	2	1	0	0	1	0	0	1	0	0	0	1	1
LOC100807539	909	976	1133	1740	1673	2052	1972	1949	1719	2474	2526	2587	794	986	621	2135	1912	2207	785	773	587	511	522	580
LOC102660682	0	0	0	0	0	0	0	0	0	0	0	0	0	0	0	0	0	0	0	0	0	0	0	0
LOC102660681	0	0	0	0	0	0	0	0	0	0	0	0	0	0	0	0	0	0	0	0	0	0	0	0
LOC121175160	3	3	0	3	3	1	2	0	2	0	0	0	2	0	2	3	0	4	0	0	0	4	3	3
LOC121175161	0	0	0	0	0	0	0	0	0	0	0	0	0	0	0	0	0	0	0	0	0	0	0	0
LOC100807530	1183	1061	1482	1373	1500	1536	1609	1591	1365	1379	1479	1416	874	1260	849	854	764	1005	834	885	656	1491	1621	1634
LOC100807531	578	714	834	806	752	860	1244	1252	1243	930	944	939	510	555	485	1075	866	1053	785	877	625	900	904	784
BZIP53B	4073	2735	3226	4404	3953	4253	3512	3850	3892	2382	3112	2878	2328	5750	3008	3673	3076	3990	3153	3366	2721	2953	2636	2347
LOC100807537	24	18	25	14	30	8	10	18	13	27	22	15	28	18	3	6	21	18	18	22	0	23	24	22
LOC102660689	0	0	0	0	0	0	0	0	0	0	0	2	0	0	0	0	0	0	0	0	3	10	2	2
LOC121175167	0	0	0	0	0	0	0	0	0	0	0	0	0	0	0	0	0	0	0	0	0	0	0	0
LOC102661152	15	5	13	56	78	68	70	62	109	68	65	73	14	17	11	61	65	61	55	43	30	28	12	12
LOC102661153	0	0	0	0	0	0	0	0	0	0	0	0	0	0	0	0	0	0	0	0	0	0	0	0
LOC102661154	0	0	0	0	0	0	0	0	0	0	0	0	0	0	0	0	0	0	0	0	0	0	0	2
LOC102661155	0	0	0	0	0	0	0	0	0	0	0	0	0	0	0	0	0	0	0	0	0	0	0	0
LOC102661156	0	0	0	0	0	0	0	0	0	0	0	0	0	0	0	0	0	0	0	0	0	0	0	0
LOC102661158	0	0	0	0	0	0	0	0	0	0	0	0	0	0	0	0	0	0	0	0	0	0	0	0
LOC100797061	367	445	558	590	565	664	697	735	786	642	785	771	311	475	312	458	434	517	385	359	327	559	447	463
LOC100797063	72	63	97	12	4	4	16	14	2	6	10	5	50	70	48	14	10	20	4	8	2	18	8	4
LOC100797064	28	60	65	76	73	89	132	105	138	59	75	83	11	8	2	0	0	0	0	0	0	5	15	13
LOC100797065	220	137	212	141	137	108	68	64	67	45	86	79	241	164	81	373	309	374	81	79	61	83	66	53
LOC100797066	166	154	211	140	103	137	91	76	140	65	64	98	127	177	147	114	124	165	58	55	67	57	30	44
LOC100797068	659	571	655	374	423	473	425	350	340	334	303	306	386	685	377	206	167	250	328	363	265	347	361	383
LOC100797069	0	0	0	292	309	300	43	22	30	27	43	32	0	0	0	5	11	3	5	0	5	3	0	0
LOC121173621	0	0	0	0	0	0	0	0	0	0	0	0	0	0	0	0	0	0	0	0	0	0	0	0
LOC121172679	8	3	9	9	5	7	2	0	2	12	9	8	4	13	7	12	7	14	4	0	4	5	3	0
LOC121172678	0	1	1	0	0	0	1	0	0	1	0	0	1	0	0	0	0	0	0	0	2	1	1	1
LOC121172671	0	0	0	0	0	0	0	0	0	0	0	0	0	0	0	0	0	0	0	0	1	0	0	0
LOC121172670	0	0	0	0	0	0	0	0	0	0	0	0	0	0	0	0	0	0	0	0	0	0	0	0
LOC121172673	0	0	1	4	2	8	0	2	0	2	0	0	0	0	0	6	3	3	2	2	0	0	4	0
LOC121172672	0	0	0	0	0	0	0	0	0	0	0	0	0	0	0	0	0	0	0	0	0	0	0	0
LOC121172674	4	1	0	1	3	0	0	0	1	1	1	0	4	3	2	3	2	0	2	0	0	0	0	0
LOC121172677	0	0	0	0	0	0	0	0	0	0	0	0	0	0	0	0	0	0	0	0	0	0	0	0
LOC121172676	0	0	0	0	0	0	0	0	0	0	0	0	0	0	0	0	0	0	0	0	0	0	0	0
LOC121174787	29	93	94	252	248	286	428	445	522	223	316	324	49	48	40	169	160	191	193	198	146	162	133	137
LOC100820361	0	0	0	0	0	0	0	0	0	0	0	0	0	0	0	0	0	0	0	0	0	0	0	0
LOC121174785	12	5	4	0	0	0	0	0	0	1	0	2	11	5	8	0	0	2	0	0	0	0	0	0
LOC121174784	0	0	0	0	0	0	0	0	0	0	0	0	0	0	0	0	0	0	0	0	0	0	0	0
LOC100820364	878	1345	1414	1579	1518	1477	1846	1810	2139	1670	2103	2051	1239	1064	1067	1978	1886	2052	1050	1160	916	812	622	604
LOC121174782	0	0	0	0	0	0	0	0	0	0	0	0	0	0	0	0	0	0	0	0	0	0	0	0
LOC121174781	2	0	0	2	0	0	5	4	10	6	4	5	0	0	0	2	0	2	4	4	8	6	10	14
LOC121174780	0	0	0	0	0	0	0	0	0	0	0	0	0	0	0	0	0	0	0	0	0	0	0	0
LOC100820368	426	377	451	319	389	364	360	338	265	240	262	257	316	530	295	416	467	382	246	297	243	142	210	159
LOC100820369	4922	4305	4231	1158	1246	1362	5631	5656	5801	3811	4300	3877	2508	5265	3002	3724	3708	4044	7239	7988	5699	2270	2034	1937
LOC121174789	0	0	0	0	0	0	0	0	0	0	0	0	0	0	0	0	0	0	0	0	0	0	0	0
LOC121174788	14	37	23	50	39	49	93	108	92	37	52	58	22	18	17	68	66	80	43	47	31	47	64	75
LOC100814270	560	371	461	120	112	118	114	120	94	116	106	75	267	545	366	116	76	84	101	113	65	131	110	120
LOC100814273	4066	3727	4750	5584	5912	6026	6133	6446	6299	6907	6977	7137	2892	4507	2763	4155	3550	4348	3611	3851	3129	5843	5292	5361
LOC100814275	977	960	819	812	798	742	237	285	368	256	276	251	1106	1259	852	123	141	166	44	43	32	8	10	6
LOC100814276	545	604	671	887	924	864	1381	1629	1687	1356	1565	1561	417	575	404	1130	1086	1273	1074	1332	928	1000	1004	911
LOC100814279	890	925	765	1791	2166	2175	2001	1930	1703	1827	1867	1869	981	1481	1020	2594	2739	2695	1491	1522	1087	892	1063	934
LOC100814278	4	0	2	15	19	16	4	6	10	19	10	14	2	0	0	24	2	9	9	8	18	4	2	4
GlmaCp057	29	35	24	113	64	72	72	77	80	72	73	80	54	22	43	110	65	87	90	96	87	59	30	45
LOC100801234	20	10	24	82	69	85	33	29	56	103	127	96	16	18	10	55	37	76	38	54	33	10	25	32
LOC102665811	0	0	0	0	0	2	0	1	0	4	4	10	0	0	0	0	2	0	0	0	0	0	5	0
LOC102665813	16	16	21	4	8	8	10	6	7	3	2	0	9	12	4	6	2	11	0	4	3	5	11	11
LOC102665818	0	0	0	0	0	0	0	0	0	0	0	0	0	0	0	0	0	0	0	0	0	0	0	0
LOC102669304	0	0	0	0	0	0	0	0	0	0	0	0	0	0	0	0	0	0	0	0	0	0	0	0
LOC102669306	0	0	0	0	0	0	0	0	0	0	0	0	0	0	0	0	0	0	0	0	0	0	0	0
LOC102669301	0	0	0	0	0	0	0	0	0	0	0	0	0	0	0	0	0	0	0	0	0	0	0	0
LOC102669300	0	0	0	0	0	0	0	0	0	0	0	0	2	2	0	0	0	2	0	0	0	0	0	0
LOC102669302	0	0	4	0	2	1	4	1	5	4	4	2	0	0	2	2	0	0	2	0	1	4	5	4
LOC100815897	270	147	107	58	42	47	51	51	74	180	101	163	79	91	74	71	74	82	58	65	49	151	136	105
LOC100815894	1856	1434	2075	126	160	142	355	318	243	105	119	120	569	888	458	107	66	72	107	117	84	754	792	813
LOC100815895	79	74	64	502	492	510	160	118	138	282	291	295	79	161	95	240	294	339	164	175	126	61	42	58
LOC100815892	1511	1433	1504	2835	2701	2786	2787	2984	3006	2284	3234	2655	1126	1815	1048	2082	1694	2091	2670	2693	2408	6001	3761	4425
LOC100815893	34	26	29	6	16	15	2	6	6	14	18	23	26	74	35	12	4	24	24	30	14	41	46	36
LOC100815890	0	0	0	0	0	0	0	0	0	0	0	0	0	0	0	0	0	0	0	0	0	0	0	0
LOC100815891	865	901	1011	2153	2132	2234	3046	2946	3358	3724	4669	4608	682	914	604	1539	1239	1553	2526	2483	2037	2428	1887	1837
LOC112998239	0	0	0	0	0	0	0	0	0	0	0	0	0	0	0	0	0	0	0	0	0	0	0	0
LOC112998238	0	0	0	0	0	0	0	0	0	0	0	0	0	0	0	0	0	0	0	0	0	0	0	0
LOC113001967	85	97	92	126	103	155	25	53	55	71	46	63	122	106	67	114	92	101	32	44	32	55	21	34
LOC112998232	0	0	0	0	0	0	0	0	0	0	0	0	0	0	0	0	0	0	0	0	0	0	0	0
PDIQ-1A	618	733	803	812	733	765	925	973	983	915	943	861	588	803	577	845	860	908	729	786	620	992	943	885
LOC112998230	0	0	0	0	0	0	0	0	0	0	0	0	0	0	0	0	0	0	0	0	0	0	0	0
LOC112998237	0	0	0	0	0	1	0	0	2	0	0	1	2	0	0	0	0	0	2	0	1	0	1	1
LOC112998236	0	0	0	2	0	0	1	1	0	0	0	0	0	2	0	0	0	0	0	0	0	0	5	1
LOC112998235	1	0	1	0	0	0	0	0	0	0	0	0	0	0	0	0	0	2	0	0	0	1	0	1
LOC112998234	0	0	0	0	0	0	0	0	0	0	0	0	0	0	0	0	0	0	0	0	0	0	0	0
LOC102667412	0	0	0	0	0	0	0	0	0	0	0	0	0	0	0	0	0	0	0	0	0	0	0	0
LOC121173788	0	2	1	2	2	0	0	6	0	11	10	2	2	0	3	0	0	0	0	11	0	7	24	16
LOC121173789	2	0	2	0	0	0	0	0	0	0	0	0	3	2	0	0	0	0	0	0	0	0	0	0
LOC102667416	11	16	15	3	2	0	4	9	24	8	13	15	2	0	8	0	0	7	2	5	2	8	10	12
LOC121173783	8	0	0	0	0	0	0	0	0	0	0	0	0	2	0	0	0	3	0	2	0	0	2	0
LOC121173780	0	0	0	0	0	0	0	0	0	0	0	0	0	0	0	0	0	0	0	0	0	0	0	0
LOC102667418	0	0	0	10	20	27	39	38	38	8	9	4	0	2	0	24	10	24	5	9	10	12	10	23
LOC121173786	0	0	0	0	0	0	0	0	0	0	0	0	0	0	0	0	0	0	0	0	0	0	0	0
LOC100798205	144	139	200	125	170	155	88	108	99	85	100	65	116	122	86	133	95	129	137	113	53	76	53	43
LOC121173785	0	0	0	0	0	0	0	0	0	0	0	0	0	0	0	0	0	0	0	0	0	0	0	0
LOC113001966	29	11	21	50	42	37	45	56	52	72	76	76	21	39	14	76	90	107	91	103	71	16	20	19
LOC100814855	843	1166	1338	391	366	413	744	836	1220	838	1291	1347	919	896	860	809	706	731	831	986	805	1396	824	725
LOC100813806	13	8	11	2	4	4	5	2	18	5	6	0	6	4	0	8	2	4	4	2	3	4	6	7
LOC100813805	279	396	449	586	504	590	632	656	761	440	613	694	321	277	260	830	693	795	323	349	330	704	598	557
LOC100814856	122	151	138	106	74	119	112	118	102	122	84	99	87	145	64	120	97	102	84	94	74	35	86	72
LOC100814851	33	37	47	192	182	194	142	129	142	155	187	137	49	34	28	69	51	68	115	121	116	123	115	83
LOC100813802	38	45	50	88	133	116	83	39	47	61	36	30	25	44	15	101	111	105	71	82	42	16	42	45
LOC100814852	2161	1771	2255	665	798	738	813	819	735	653	663	660	1550	2549	1839	573	658	646	709	816	573	469	448	468
LOC100814859	9	17	7	39	27	12	46	36	59	34	22	24	11	7	2	50	20	40	16	18	12	8	5	14
LOC100814858	118	108	107	31	36	47	57	55	28	12	26	12	47	93	46	27	14	25	14	22	17	27	46	19
LOC121173250	0	0	0	0	0	0	0	0	0	2	0	4	0	0	0	0	0	0	0	2	2	0	4	2
LOC121173251	20	29	28	5	6	2	6	9	1	9	0	1	5	6	1	1	3	0	1	0	3	0	4	2
LOC121173252	0	6	0	0	0	2	5	8	9	0	2	0	0	0	0	0	0	0	0	4	0	4	2	6
LOC121173253	0	0	0	0	0	0	0	0	0	0	0	0	0	0	0	0	0	0	0	0	0	0	0	0
LOC121173254	0	0	0	0	0	0	0	0	0	0	2	0	0	0	0	0	0	0	0	0	0	0	2	0
LOC121173255	0	0	0	0	0	0	0	0	0	0	0	0	0	0	0	0	0	0	0	0	0	0	0	0
LOC100814600	0	0	0	0	0	2	0	0	0	0	2	0	0	0	4	0	0	0	0	0	0	4	2	6
LOC121173257	0	0	0	0	0	0	0	0	0	0	0	0	0	0	0	0	0	0	0	0	0	0	0	0
LOC121173258	0	0	0	0	0	0	0	0	0	0	0	0	0	0	0	0	0	0	0	0	0	0	0	0
LOC100782227	34	27	42	25	36	39	25	34	28	18	24	22	20	33	22	30	33	43	14	21	18	15	19	24
LOC100783121	41	33	57	30	26	31	81	82	96	60	61	54	22	18	26	12	12	25	21	24	5	63	44	47
LOC100800923	1426	1259	1707	666	819	809	601	642	416	537	443	413	732	1367	774	520	524	499	504	450	349	582	894	823
LOC100790300	0	0	0	0	0	0	0	0	0	0	0	0	0	0	0	0	0	0	0	0	0	0	0	0
LOC100790301	71	88	139	187	185	177	278	307	286	177	214	225	89	102	77	314	214	336	158	197	128	121	103	104
LOC100790302	30	94	72	31	48	37	164	160	54	33	23	79	29	10	15	42	28	36	20	21	16	25	15	34
LOC100815028	1134	670	834	364	504	414	263	248	184	200	250	200	441	1580	450	296	316	297	404	391	266	991	1299	1291
LOC100790304	149	195	223	170	215	210	214	222	225	153	156	153	104	165	129	86	91	107	102	92	86	283	259	245
LOC100790306	40	13	59	29	29	25	7	21	15	66	54	71	4	15	20	17	10	4	45	56	48	45	52	41
LOC100790308	0	2	0	0	0	0	4	8	0	2	2	2	0	0	2	0	0	0	0	0	4	0	5	6
LOC100790309	626	490	584	490	432	510	422	458	615	461	538	541	493	764	571	367	330	411	434	442	346	1136	722	769
LOC100499805	1564	1491	1999	3808	4348	4487	3855	3617	2798	2814	2617	2563	787	1445	851	1901	2120	2215	2407	2639	1814	2735	3195	2983
L1	4623	4386	5198	2308	2761	2960	1935	1737	1371	1523	1234	1273	3005	5851	2891	2445	2536	2507	2710	3004	2015	2320	2866	2472
LOC102668949	0	0	0	0	0	0	2	0	2	2	0	2	0	0	0	0	0	2	0	0	0	0	0	0
LOC102668946	0	4	2	4	6	5	1	0	0	0	0	0	0	0	0	0	0	0	0	0	8	0	0	0
LOC102668940	0	0	0	0	0	0	0	0	0	0	0	0	0	0	0	0	0	0	0	0	0	0	0	0
LOC121173216	0	0	0	0	0	0	0	0	0	0	0	0	0	0	0	0	0	0	0	0	0	0	0	0
LOC100819769	408	350	433	410	451	387	126	80	72	120	101	90	393	650	358	204	218	185	162	218	115	462	392	399
GSTL3	12898	11327	14371	2595	3283	3606	4984	4782	3224	2970	2462	2143	4339	9339	4434	2862	3455	3579	3873	4564	2932	2798	3791	3924
GSTL2	13121	11048	15065	368	523	602	731	642	340	501	331	344	3675	9649	4135	433	452	531	785	815	501	1188	1930	1923
GSTL1	104	71	175	4	4	4	164	152	113	4	4	14	15	38	20	9	12	6	69	77	65	588	676	637
LOC121173211	0	0	0	0	0	0	0	0	0	0	0	0	0	0	0	0	0	0	0	0	0	0	0	0
LOC100785280	665	573	732	403	374	464	479	421	385	518	489	487	378	819	415	349	332	416	399	454	311	561	616	695
LOC100500321	135	162	189	198	188	213	133	183	140	136	140	133	122	124	104	169	179	195	125	131	63	166	212	193
LOC100775526	1472	1312	1533	910	1000	1082	1091	1124	1006	1340	1377	1341	942	1690	1107	690	661	827	1027	1040	811	1362	1370	1209
LOC121174228	0	0	0	0	0	0	0	0	0	0	0	0	0	0	0	0	0	0	0	0	0	0	0	0
LOC100816476	262	197	224	159	169	174	123	136	129	86	103	130	182	294	184	102	90	92	87	100	63	236	145	169
PAL3.1	227	222	251	10	15	22	278	308	333	62	66	73	21	22	14	10	6	20	14	12	27	271	258	259
LOC100802801	260	254	288	390	388	383	263	297	355	266	328	331	313	517	314	329	330	418	409	457	413	487	456	404
LOC100802800	1268	978	1769	452	527	602	33609	32803	36359	13129	13372	13893	1006	1021	820	304	239	300	2693	2926	2048	1763	1355	1318
LOC100802803	25	9	14	0	0	0	0	0	0	2	0	0	10	15	2	0	0	0	0	0	0	0	0	0
LOC100802802	308	268	326	85	68	81	76	93	81	68	75	71	164	264	156	107	83	78	56	47	36	62	65	72
LOC100802805	2005	1580	2086	1074	1311	1412	1437	1369	1289	1376	1427	1455	1354	2081	1469	1529	1610	1733	1815	1930	1381	2571	2140	2093
LOC100802804	344	420	493	298	347	327	326	290	265	188	212	195	193	237	144	175	161	177	126	151	80	157	194	194
LOC100802807	357	309	376	69	70	122	15	26	26	48	33	32	370	522	255	52	56	80	116	119	86	203	170	157
LOC100802806	6063	5423	6880	8581	8615	9174	38243	34490	41717	18132	18099	18962	4910	7456	5294	12757	10801	13131	9443	10577	8096	5497	4568	4625
LOC100775950	10	8	6	10	14	8	4	10	2	8	18	6	14	20	8	8	7	12	6	6	6	8	2	8
LOC100775951	1822	1881	2308	2158	2257	2271	3510	3584	3648	3609	3658	3663	1421	2227	1270	3674	3556	4078	2009	2185	1718	1513	1606	1523
LOC100775952	1537	1025	1532	753	850	992	1020	1053	967	1273	1277	1229	806	1802	974	724	639	856	807	967	683	889	1040	1107
LOC100775953	841	939	940	945	1058	985	1096	963	902	1341	1282	1192	566	923	617	794	708	828	654	789	566	401	505	483
LOC100775954	1957	1547	2127	2245	2273	2339	1533	1502	2557	1431	2019	2190	1699	2006	1520	1713	1469	1581	1389	1540	1315	5931	2771	2543
LOC100775955	105	137	106	104	145	152	109	91	79	88	67	94	96	235	124	98	96	127	94	94	79	176	216	237
LOC100775957	14	10	22	207	243	243	2	2	0	20	30	46	16	2	2	2	0	0	40	58	43	4	0	0
LOC100814610	91	97	74	1189	1108	1125	658	654	761	1033	1288	1576	94	113	70	1887	1539	1719	1603	1831	1350	4372	3463	3230
LOC100812868	316	277	407	348	435	482	400	403	308	250	252	279	0	0	0	2	0	6	0	8	5	6	0	11
LOC100812869	0	0	0	0	0	0	0	0	0	0	0	0	6	0	1	2	2	0	0	1	3	0	0	0
LOC100812866	57	35	98	31	25	24	15	9	17	15	17	18	25	30	10	9	10	12	12	8	5	6	12	10
LOC100812867	106	77	99	305	254	262	67	78	53	68	65	74	95	104	40	220	161	193	228	312	252	224	204	143
LOC100812864	42	67	48	16	11	2	20	18	19	2	8	4	75	68	40	11	19	10	6	9	8	18	10	17
MIR4369	0	0	0	0	0	0	0	0	0	0	0	0	0	0	0	0	0	0	0	0	0	0	0	0
LOC100812862	3411	2617	3157	502	476	485	492	495	553	675	752	738	2246	4056	2648	888	806	912	1312	1357	1150	1832	1283	1326
LOC100812860	800	681	842	397	489	491	406	417	301	452	339	357	471	849	549	338	398	402	336	366	255	191	222	214
LOC100812861	0	0	0	0	0	0	0	0	0	0	0	0	0	0	0	0	0	0	0	0	0	0	0	0
MIR4366	0	0	0	0	0	0	0	0	0	0	0	0	0	0	0	0	0	0	0	0	0	0	0	0
LOC100526926	785	697	751	233	315	316	388	369	240	261	269	266	385	838	440	274	259	331	310	329	232	337	443	439
LOC100807914	1920	1314	1785	451	436	475	1370	1274	1682	1273	1411	1641	785	1579	1026	358	240	337	1463	1647	1367	3726	2912	2708
ODC2	0	0	0	0	0	0	0	0	0	0	0	0	0	0	0	0	0	0	2	0	0	0	2	0
LOC100807915	0	0	0	0	0	0	0	0	0	0	0	0	0	0	0	0	0	0	0	0	0	5	0	0
LOC100819286	64	61	103	113	135	173	126	170	90	69	62	40	37	70	30	43	53	42	64	76	28	34	36	53
LOC100526924	9256	5836	7870	4179	5332	5792	3618	3371	2223	2583	2250	1941	3805	9526	4944	3004	3279	3349	3944	4401	2705	1418	1733	1733
LOC100526923	586	578	693	476	448	466	288	338	271	350	362	404	491	799	405	468	390	492	458	522	307	633	655	561
LOC100526922	2900	2414	2902	1734	1575	1700	1598	1634	1298	1560	1704	1667	1422	3337	1880	1387	1547	1490	1980	2125	1377	2475	2668	2499
MIR4360	0	0	0	0	0	0	0	0	0	0	0	0	0	0	0	0	0	0	0	0	0	0	0	0
LOC100799665	56	58	82	106	121	119	196	199	317	115	199	220	70	31	34	206	135	157	40	48	35	95	53	47
LOC100526920	871	746	859	263	304	367	323	340	335	179	207	180	522	898	526	357	326	363	280	288	200	381	313	303
LOC100803607	0	0	0	0	0	0	0	0	0	0	0	0	0	0	0	0	0	0	0	0	0	0	0	0
LOC100813673	187	194	242	319	259	327	380	391	358	369	374	349	121	206	171	261	228	276	208	245	144	171	182	173
LOC100816904	40	82	72	15	14	12	9	10	16	16	30	12	48	47	24	19	16	24	17	18	25	38	67	41
LOC100815079	1077	1329	1598	1307	1295	1275	1609	1812	1740	1551	1699	1676	869	1032	679	1552	1299	1639	1124	1261	1042	1611	1601	1339
LOC100815074	25	17	17	34	27	38	96	69	59	21	26	30	5	16	5	12	19	19	13	21	14	19	27	42
LOC100815075	1186	778	1182	559	635	681	553	559	864	589	758	693	743	1164	762	343	357	339	739	692	645	2325	1214	1249
LOC100815076	501	451	547	409	407	477	623	640	840	445	518	543	374	433	344	425	340	431	375	387	330	1297	917	842
LOC100815077	6	8	6	13	7	15	13	15	6	12	12	11	4	14	6	9	14	9	7	12	0	0	0	2
LOC100815070	8	4	16	105	106	109	91	77	88	114	96	119	4	8	2	102	95	156	55	63	62	65	57	53
LOC100815072	375	268	356	349	299	397	955	954	951	3036	3210	3328	237	394	210	766	596	824	1697	1826	1160	2848	2859	2750
LOC100815073	214	137	181	389	427	415	226	248	185	228	225	202	118	254	118	228	236	319	166	164	112	180	179	156
LOC100811988	328	412	508	216	249	312	221	294	154	166	166	141	212	417	224	115	86	109	90	108	77	47	67	83
LOC100811989	407	475	527	534	524	532	624	734	795	735	965	1038	327	323	302	531	462	529	332	412	309	639	370	372
LOC100811984	213	198	316	0	0	0	0	0	0	0	2	0	149	166	100	0	0	0	0	0	0	18	10	7
LOC100811985	52	76	85	117	114	136	86	93	78	109	78	123	36	99	71	133	142	157	75	88	77	28	41	22
LOC100811986	135	133	205	13	10	2	197	195	177	19	19	14	8	30	13	2	2	4	43	42	29	424	404	351
LOC100811987	655	245	521	821	928	1071	2139	2045	2014	869	723	707	360	769	461	442	506	542	1626	1791	1086	526	390	417
LOC100811980	6066	4142	6290	1096	1314	1445	3438	3200	2684	894	830	701	1682	3428	2124	257	226	245	396	410	290	5904	5091	4968
LOC100811981	62	62	85	0	0	0	0	0	0	0	0	0	74	30	28	2	0	0	0	0	0	3	4	9
LOC100811982	1011	913	1074	448	519	540	782	714	639	914	1015	1021	630	903	695	487	552	461	1019	1066	701	895	1049	899
LOC100811983	14	17	12	6	10	10	12	6	4	20	18	17	12	24	26	8	5	6	28	40	18	22	6	8
LOC102670484	0	0	0	0	0	2	2	0	0	0	2	0	2	0	0	0	0	0	0	0	0	2	2	0
LOC102670486	0	0	0	0	0	0	0	0	0	0	0	0	0	0	0	0	0	0	0	0	0	0	0	0
LOC102670482	0	0	0	0	0	0	0	0	0	0	0	0	0	0	0	0	0	0	0	0	0	0	0	0
LOC102670483	0	0	0	0	0	0	0	0	0	0	0	0	0	0	0	0	0	0	0	0	0	0	0	0
LOC100790348	0	0	2	0	0	0	0	0	0	0	0	0	0	0	0	0	0	0	0	0	0	0	0	0
LOC100790349	2672	2045	2469	8526	9224	9954	7687	7469	6825	7602	7495	7509	1807	3980	2070	7880	7451	8764	6491	7434	5225	7672	8129	7747
LOC121173741	0	1	0	0	0	0	0	0	0	0	0	0	0	0	1	0	0	0	0	0	0	0	0	1
LOC100776797	0	0	0	0	0	0	0	0	0	0	0	0	0	0	0	0	0	0	0	0	0	0	0	0
LOC100776796	1141	1817	1935	1075	1036	1181	1286	1407	1620	1049	1216	1155	1813	1490	1214	1520	1316	1522	630	719	508	954	795	739
LOC100776795	1233	1352	1474	1529	1601	1607	2611	2802	3072	1497	1872	1810	773	935	692	1387	1229	1473	1018	1134	863	3418	2845	2830
LOC100776794	1871	1160	1478	1938	1887	2093	1445	1389	2057	2225	2476	2622	1096	2104	1582	2685	2697	2649	2166	2349	1885	1492	1186	1004
LOC102669086	0	0	0	0	4	2	122	111	141	6	9	4	0	0	0	0	10	2	22	22	18	70	104	79
LOC100776791	14	5	8	6	8	4	16	18	12	8	13	22	22	24	22	0	0	4	2	2	2	57	51	50
LOC100776799	202	156	226	372	408	444	387	364	308	598	595	478	150	277	151	606	494	554	381	393	336	279	251	260
LOC100776798	2083	2406	2662	1769	2254	2675	2510	2723	2279	2605	2709	2505	1526	2209	1552	1753	1843	1716	1675	1220	1546	3316	3636	3612
LOC100777440	574	692	906	2094	2309	2462	1977	1915	1893	1208	1389	1314	582	619	468	1949	1602	1874	628	819	594	696	683	609
LOC100777441	9	8	16	12	10	10	12	2	8	6	8	6	8	8	18	8	4	14	10	10	4	8	12	11
LOC100777442	360	245	333	156	159	176	151	156	168	190	186	185	3	425	278	134	107	130	227	259	174	536	342	273
LOC100777443	476	447	479	788	778	877	641	636	518	538	502	449	345	605	384	720	853	678	779	846	502	326	377	325
LOC106798539	0	0	0	0	0	0	0	0	2	0	0	2	0	0	0	0	0	0	0	0	0	0	0	0
LOC100786878	2	0	0	6	12	12	7	0	10	5	7	9	4	8	2	17	7	8	6	7	10	0	2	2
LOC100777446	429	528	549	1115	1092	987	652	601	958	850	930	993	668	485	467	1237	1259	1237	637	658	548	417	331	212
LOC100777447	823	708	665	474	515	538	677	718	778	828	839	918	557	674	585	676	567	766	762	763	540	941	952	919
LOC100777448	188	198	255	237	235	242	132	168	138	135	176	173	98	149	80	155	171	174	106	125	92	233	190	192
LOC100777449	304	435	502	286	292	306	574	576	724	414	458	423	548	375	322	528	485	420	283	321	223	439	309	234
LOC100786877	0	2	0	20	37	38	11	6	6	2	0	4	0	0	0	10	4	2	8	10	2	22	34	21
LOC100786876	0	0	0	0	0	0	4	2	0	0	0	0	0	0	6	0	0	0	0	0	0	2	0	0
LOC100786871	70	72	83	45	48	64	35	42	27	42	50	37	56	102	75	30	39	37	48	51	39	66	33	50
LOC106798530	0	0	0	0	0	0	0	0	0	0	0	0	0	0	0	0	0	0	0	0	0	0	0	0
LOC100786873	0	0	0	0	0	0	0	0	0	4	0	0	0	0	0	2	0	2	0	0	0	0	0	0
LOC100786872	900	559	767	20	24	24	5	20	8	8	2	14	676	1158	797	39	42	50	30	49	43	91	53	61
LOC100305992	96435	76517	93426	22049	24419	26115	13461	12967	10534	29467	29856	29244	54468	120556	70293	33117	34078	36240	62748	68944	50325	32301	34881	33549
LOC100776059	2	2	0	44	18	12	2	0	0	8	16	18	0	2	0	0	0	6	4	28	8	26	22	14
LOC100810169	180	199	299	266	272	401	316	297	261	306	335	310	109	127	82	177	179	179	152	156	134	80	113	132
LOC100810168	54	88	63	112	136	132	100	126	162	138	136	139	65	38	39	121	127	152	50	89	44	27	35	42
LOC100785008	4006	3118	4179	2039	2313	2498	1634	1678	1555	1772	1751	1704	2446	4670	2620	1413	1489	1523	2192	2415	1617	6071	6050	6095
LOC100810165	0	0	4	0	0	0	0	0	0	0	2	0	0	4	2	2	6	2	0	0	1	2	6	10
LOC100810164	391	325	582	116	122	138	103	137	126	178	176	151	193	281	166	38	36	50	91	88	73	155	118	209
LOC100810167	1116	1171	1381	809	790	892	781	755	915	291	398	364	830	1255	694	534	553	658	566	631	497	2160	2057	1874
LOC100810166	0	0	0	0	0	0	2	2	6	0	0	0	0	0	0	0	0	0	0	0	0	0	0	0
LOC102666713	28	29	52	3	4	3	2	8	5	2	5	6	18	34	27	2	3	0	0	2	0	41	44	20
LOC100810160	852	750	981	910	1041	989	1205	1107	1066	1004	971	930	496	783	606	1075	1009	1148	768	854	700	505	538	448
LOC100810163	844	833	633	1061	1525	1602	176	165	179	495	396	480	933	1648	1276	1044	939	1001	793	942	742	476	452	444
LOC100816829	0	0	0	0	0	0	0	4	0	0	4	0	0	0	0	0	0	0	0	0	0	0	0	0
LOC100127429	3651	3532	4787	1761	1791	1822	1606	1595	1861	1570	1515	1544	2603	3757	2528	1930	1529	1882	1370	1545	1198	2922	2880	2735
LOC102669084	0	0	0	0	0	0	0	2	0	0	0	0	0	0	0	0	0	0	0	0	0	0	0	0
LOC100784752	34852	22314	27121	16830	18226	19604	12727	12183	12126	15944	14488	14616	8716	20184	12303	23430	22155	23599	25777	28695	20251	10041	10970	10559
LOC100784753	64	72	90	107	178	181	130	146	132	112	158	152	64	99	74	163	149	130	123	116	119	48	57	58
LOC100789582	0	0	0	0	0	0	0	0	0	0	0	0	0	3	0	0	0	0	0	0	0	0	0	0
LOC100779514	113	146	135	90	92	114	107	90	80	51	50	58	73	136	75	98	56	62	33	30	28	25	40	41
LOC100779515	284	369	402	180	186	208	294	274	280	315	276	275	295	286	207	191	128	186	243	297	189	191	247	178
LOC100810299	0	0	0	4	0	0	0	0	0	0	0	0	0	2	0	0	4	5	0	0	4	2	2	0
LOC100779517	819	882	1010	601	717	747	717	706	661	609	664	722	616	907	569	579	458	550	476	555	469	590	692	548
LOC100779511	116	69	77	219	207	279	177	179	133	155	182	158	24	71	22	144	156	179	109	111	47	83	57	49
LOC100779512	127	14	174	34	40	32	15	8	26	8	20	18	11	45	16	60	29	84	6	32	21	36	26	24
LOC100779513	0	4	0	2	2	0	0	2	0	0	0	0	4	0	0	0	0	0	2	0	0	0	6	0
LOC100810293	36	57	53	47	88	71	67	67	30	67	33	31	17	37	15	51	35	46	17	36	23	32	55	22
LOC100810292	0	0	0	0	0	0	0	0	0	0	0	0	0	0	0	0	0	0	0	0	0	0	0	0
LOC100810291	1371	1078	1497	535	701	799	698	564	411	690	514	475	798	1460	831	506	498	496	488	607	364	808	799	779
LOC100779518	45	40	69	104	96	130	29	25	36	117	123	87	8	26	10	35	46	54	86	65	66	14	24	28
LOC100779519	52	34	44	24	28	12	15	25	30	8	12	13	15	34	26	4	20	13	21	16	18	20	18	18
LOC100810295	0	0	0	0	0	0	0	0	0	0	0	0	0	0	0	0	0	0	0	1	0	0	0	0
LOC100789585	812	696	893	419	494	516	513	445	313	283	301	276	430	870	488	396	315	414	336	325	254	339	432	390
LOC100816827	77	94	99	254	272	233	154	167	174	180	208	233	117	124	93	220	240	264	158	199	122	65	50	47
LOC100806078	73	71	104	11	14	8	4	8	0	4	6	2	32	56	36	0	10	0	0	4	4	10	14	10
LOC100780236	0	2	0	0	2	0	0	0	0	2	0	0	4	0	0	0	0	0	0	2	0	0	0	0
LOC102669082	0	0	0	0	0	0	0	0	0	0	0	0	0	0	0	0	0	0	0	0	0	0	0	0
LOC112997755	0	0	0	2	0	0	0	0	0	0	0	0	0	0	0	0	0	0	0	0	0	0	0	0
LOC112997754	0	0	0	0	0	0	0	0	0	0	0	0	0	0	0	0	0	0	0	0	0	0	0	0
LOC112997757	0	0	0	0	0	0	0	0	0	0	0	2	0	0	0	0	0	0	0	0	0	0	0	0
LOC112997751	0	0	0	0	0	0	0	0	0	0	0	0	0	0	0	0	0	0	0	0	0	0	0	0
LOC100780238	0	0	0	2	0	0	0	2	0	0	4	4	0	0	0	4	0	0	2	0	0	2	0	0
LOC100800511	775	772	1085	522	555	579	481	586	563	529	530	539	679	679	500	517	464	524	283	325	227	864	822	753
LOC100800510	7064	4446	5356	304	434	525	285	316	152	184	199	149	2114	7436	2801	346	306	371	612	581	436	630	921	938
LOC100800513	163	174	267	165	176	171	166	167	186	203	239	192	210	186	135	154	125	186	190	166	184	218	220	201
LOC100800512	75	80	68	91	64	59	58	31	55	51	47	51	62	90	54	45	44	64	70	66	51	45	48	33
LOC112997759	78	146	148	48	48	40	177	188	230	65	95	73	69	38	38	50	62	39	36	40	35	180	172	172
LOC112997758	2	5	15	28	26	28	15	12	15	29	20	14	6	8	6	10	9	21	9	6	2	5	9	6
LOC100800517	10	8	26	55	89	103	101	63	82	99	86	85	4	8	12	90	77	105	31	39	45	36	36	35
LOC102663761	0	0	0	38	39	32	0	4	4	6	9	6	0	0	2	20	12	20	3	5	8	3	2	0
LOC100801648	19	14	40	67	46	55	24	30	34	24	22	37	27	40	18	64	61	46	26	56	35	19	15	32
LOC100801649	666	395	619	76	112	80	334	275	244	118	138	119	265	489	337	92	94	110	104	147	88	130	172	187
LOC121174107	0	0	0	0	0	0	0	0	0	0	0	0	0	0	0	0	0	0	0	0	0	0	0	0
LOC102663764	2	0	0	0	0	0	0	0	0	0	0	0	0	2	0	0	0	0	0	0	0	0	0	0
LOC100806079	75817	50846	64528	6952	7077	7325	7667	8102	8728	12833	13927	13876	45215	99335	57539	17808	15914	18402	16978	18516	13828	11022	9803	8961
LOC100801642	149	75	159	254	270	306	498	425	365	224	268	232	69	129	76	80	81	98	132	148	106	119	89	119
LOC100801643	0	0	0	0	0	0	0	0	0	0	0	0	0	0	0	0	0	0	0	0	0	0	0	0
LOC100801640	0	2	6	0	0	0	0	2	0	2	3	0	0	0	0	2	0	4	0	2	2	0	0	0
LOC100801646	0	0	0	2	0	0	0	0	0	0	0	0	2	4	0	0	0	0	0	0	0	0	0	2
LOC100801644	30	27	23	48	49	45	25	15	14	30	32	24	22	16	6	47	37	42	41	29	39	45	22	28
LOC100801645	453	631	661	344	280	319	427	526	642	369	396	424	652	578	435	454	272	379	182	198	207	528	437	358
LOC112999623	0	0	0	0	0	0	0	0	0	0	0	0	0	0	0	0	0	0	0	0	0	0	0	0
TRNAP-UGG_10	0	0	1	0	0	0	0	0	0	0	0	0	0	0	0	0	0	0	0	0	0	0	0	0
TRNAP-UGG_13	0	0	0	0	0	0	0	0	0	0	0	0	0	0	0	0	0	0	0	0	0	0	0	0
TRNAP-UGG_12	0	0	0	0	0	0	0	0	0	0	0	0	0	0	0	0	0	0	0	0	0	0	0	0
TRNAP-UGG_15	0	0	0	0	0	0	0	0	0	0	0	0	0	0	0	0	0	0	0	0	0	0	0	0
TRNAP-UGG_14	0	0	0	0	0	0	0	0	0	0	0	0	0	0	0	0	0	0	0	0	0	1	0	0
TRNAP-UGG_17	0	0	0	0	0	0	0	0	0	0	0	0	0	0	0	0	0	0	0	0	0	0	0	0
LOC100775179	86	97	154	107	124	128	82	88	66	169	231	190	70	64	59	132	115	166	103	119	83	137	118	111
TRNAP-UGG_19	0	0	0	0	0	0	0	0	0	0	0	0	0	0	0	0	0	0	0	0	0	0	0	0
TRNAP-UGG_18	0	0	0	0	0	0	0	0	0	0	0	0	0	0	0	0	0	0	0	0	0	0	0	0
LOC112999628	2	2	5	0	0	0	1	2	0	0	0	0	4	4	2	2	0	0	0	0	0	7	3	9
LOC100806917	3328	2225	2904	1977	2248	2515	1867	1665	1144	1493	1302	1117	1649	3553	1974	1556	1542	1736	1844	2032	1357	2457	2730	2570
LOC100806915	356	403	431	161	198	186	250	230	314	136	175	164	293	401	217	181	247	227	155	127	133	302	268	219
LOC100783202	2	1	2	0	0	0	0	0	0	0	2	0	0	0	0	0	3	0	0	0	0	2	0	0
LOC100806912	1240	1120	1309	534	553	609	670	672	423	603	584	584	788	1558	777	648	681	720	580	552	387	276	311	385
LOC100806911	35	39	28	24	8	32	60	45	44	53	41	49	22	31	12	15	20	28	34	22	32	62	34	32
LOC100806910	1931	1741	2001	1247	1436	1508	1264	1264	1004	925	933	975	1268	2100	1645	1337	1421	1324	1412	1609	1075	529	614	515
LOC100790374	1932	1517	2181	1727	1853	2089	1256	1299	1544	1024	1254	1290	1105	1744	1100	1524	1377	1516	1204	1383	1024	3240	2640	2580
LOC100806919	28	40	57	12	10	11	36	29	27	22	21	25	70	47	32	36	22	44	18	16	14	38	40	29
LOC100806918	285	381	392	348	364	332	408	446	543	428	506	542	314	271	252	352	507	402	306	443	231	288	207	196
LOC100812722	79	62	58	0	2	0	0	0	0	0	0	0	38	77	53	0	0	0	0	0	0	2	2	0
LOC106799822	26	22	17	7	4	14	15	11	10	5	4	5	10	17	4	17	6	13	12	20	2	17	14	15
LOC106798478	0	0	0	0	0	0	0	0	0	0	0	0	0	0	0	0	0	0	0	0	0	0	0	0
LOC100783964	1	0	0	0	0	0	0	0	0	0	0	0	0	0	0	0	0	0	0	0	0	0	0	0
LOC100783965	10	6	10	20	25	34	39	32	26	27	35	38	6	4	5	26	31	20	18	25	18	0	12	12
LOC100783966	140	83	112	157	120	168	132	115	163	108	117	141	120	155	152	129	127	115	109	102	120	288	203	197
LOC100783967	886	774	1010	1091	1125	1208	853	851	849	627	731	728	615	1147	692	982	843	905	791	971	685	2183	2238	2144
LOC100783961	0	0	0	0	0	0	0	0	0	0	0	0	0	0	0	0	0	0	0	0	0	0	0	0
LOC100810839	56	20	36	10	6	23	14	54	74	34	38	41	50	66	39	44	37	26	51	44	50	128	52	73
LOC100810838	2482	3895	4281	4104	4231	4536	5719	5869	5594	3483	3945	3864	3098	3028	2315	5628	4606	5827	2964	3327	2460	5270	4581	4542
LOC100810837	626	618	695	344	418	513	519	570	521	341	421	402	491	605	480	363	336	362	334	354	238	513	470	385
LOC100810836	8	6	4	150	123	186	39	43	41	69	86	89	6	9	2	40	44	24	88	51	48	66	103	84
LOC100810835	2246	1986	2671	1655	1674	1747	2660	2540	2259	2498	2603	2674	1354	2728	1780	1966	2316	2123	2535	2838	1834	2779	2535	2606
LOC100810834	93	32	120	121	146	147	134	112	88	133	103	103	45	33	25	188	144	178	107	82	54	125	128	141
LOC100810833	830	759	953	505	522	589	675	745	720	962	1008	1052	634	935	672	477	422	514	613	757	540	1087	1153	952
LOC100810832	6	2	4	6	5	10	18	0	0	10	10	16	18	14	14	71	63	39	16	12	13	5	4	4
LOC100806134	2	0	0	0	0	0	0	0	0	6	2	0	0	0	0	2	0	0	0	0	4	0	0	0
LOC100814891	10438	8857	11515	3705	3818	3905	5812	5845	6546	5549	6141	6645	7154	11338	8285	3358	2963	3442	5622	6376	4885	6417	5088	4672
LOC100785754	30	0	8	29	32	48	12	14	22	12	30	22	4	18	12	47	24	50	12	30	8	36	19	16
LOC100785756	9	7	15	15	11	8	9	15	5	12	26	18	10	4	12	16	12	13	6	3	4	36	59	39
LOC100785751	203	135	208	268	248	300	241	246	302	185	225	191	89	263	136	314	257	304	164	223	175	142	157	137
LOC100785750	114	61	87	0	2	2	0	2	4	2	6	0	76	69	34	2	0	2	0	7	4	51	41	56
LOC100785753	237	194	232	328	353	336	483	404	414	450	442	444	114	240	202	240	237	238	190	209	120	585	638	538
LOC100785752	53	39	47	8	0	24	4	11	10	0	12	4	38	70	48	9	6	22	21	12	20	12	18	8
LOC100793024	7859	5014	5665	2732	3094	3404	642	798	505	627	638	580	4250	12317	5070	1567	1588	1732	2451	2601	1880	1742	2091	1935
LOC100785758	1328	940	1165	610	584	590	452	470	457	522	639	614	715	1662	988	670	545	616	956	942	685	1139	877	855
LOC100783886	11	6	6	16	20	16	25	18	38	6	22	20	8	12	13	4	8	11	8	6	8	17	19	15
LOC113001848	6	0	2	4	4	0	0	0	0	0	0	0	2	4	0	6	6	9	2	4	0	0	3	0
LOC100789610	1281	957	1288	1442	1716	1763	1304	1211	742	1360	1201	1008	523	1617	662	873	919	1074	1431	1557	1058	1410	2239	2391
LOC100789611	50	38	40	16	25	18	24	11	22	30	34	24	20	30	22	6	6	0	17	14	8	14	10	6
LOC100789612	393	345	422	406	456	535	509	558	420	536	437	487	240	370	208	418	348	387	406	434	332	249	261	256
LOC100789613	1635	1283	1754	873	1094	1170	1014	967	769	980	941	822	969	1483	843	734	755	777	920	1025	804	3143	3017	2678
LOC100789614	528	578	609	369	402	423	336	367	261	190	210	187	567	1017	644	462	452	489	314	393	255	335	311	271
LOC100789616	118	169	177	837	796	845	394	418	485	298	285	363	139	173	104	656	531	604	107	149	99	112	66	79
LOC100789617	10	12	46	2	2	2	0	0	2	0	0	0	4	6	20	0	0	0	0	0	0	96	96	107
LOC100789618	0	0	0	0	0	2	0	0	0	0	0	0	0	0	0	0	0	0	0	4	0	0	0	0
LOC100789619	357	264	349	195	206	225	300	286	256	318	324	323	205	345	258	384	388	377	269	342	191	54	75	85
LOC100776051	17	18	31	8	10	11	32	44	36	11	14	11	14	17	13	8	21	11	14	15	10	6	12	12
GSK-3	6545	5989	7071	3944	3982	3895	4472	4627	6936	3271	4098	4462	5401	7040	5125	4410	3754	4196	3527	3681	2930	8134	5212	5012
LOC100792588	171	254	255	73	57	62	64	65	50	61	52	56	178	251	194	111	72	71	84	73	49	378	473	377
LOC100305657	8255	6303	13274	5271	5155	5462	3301	3337	2576	1178	1254	1031	9320	13179	7890	9226	10348	9670	6934	8136	4939	8385	8378	7693
LOC100792589	98	51	97	140	142	172	63	76	88	149	141	136	69	77	60	164	157	219	129	147	116	104	84	109
LOC102664232	38	19	18	7	15	12	6	8	13	22	16	4	12	35	15	5	19	13	11	11	9	10	10	14
LOC102664230	38	50	30	28	22	36	11	17	8	6	14	9	44	86	35	18	15	16	24	18	13	52	42	30
LOC102664231	0	0	0	0	0	0	0	0	0	0	0	0	0	0	0	0	0	0	0	0	0	0	0	0
LOC112998578	0	0	0	0	0	0	0	0	0	0	0	0	0	0	0	0	0	0	0	0	0	0	0	0
LOC112998579	0	0	0	0	0	0	0	0	0	0	0	0	0	0	0	0	0	0	0	0	0	0	0	0
LOC102664234	95	75	79	168	187	172	159	127	123	107	125	118	59	109	60	136	127	152	117	134	98	153	125	115
LOC102664235	516	729	768	560	540	585	455	385	521	325	350	301	450	532	374	620	541	638	268	286	197	382	278	336
LOC112998575	0	0	0	0	0	0	0	0	0	0	0	0	0	0	0	0	0	0	0	0	0	0	0	0
LOC112998576	6	0	6	0	4	0	0	0	0	2	0	0	2	6	2	24	13	8	8	2	2	4	0	0
LOC102664239	0	0	0	0	0	0	0	0	0	0	0	0	0	0	0	0	0	0	0	0	0	0	0	0
LOC112998570	0	0	0	0	0	0	0	0	0	0	0	0	0	0	0	0	0	0	0	0	0	0	0	0
LOC112998571	7	12	11	4	2	3	1	5	1	4	6	4	19	11	15	6	13	6	4	4	2	3	7	5
LOC112998572	0	0	0	0	0	0	0	0	0	0	0	0	0	0	0	0	0	0	0	0	0	0	0	0
LOC100803730	0	0	0	0	0	0	0	0	0	0	2	0	0	0	0	0	0	0	0	2	0	0	0	0
LOC100803731	1646	1479	1586	985	850	980	420	372	457	563	674	685	1510	2003	1304	833	625	715	547	565	435	920	605	636
LOC100803733	3623	3362	4222	2382	2571	2687	3429	3629	3190	2788	3075	2793	2671	4028	2491	2397	2023	2634	2173	2220	1725	3406	3205	3204
LOC100803734	206	220	251	20	48	35	63	71	47	64	99	84	148	259	124	91	80	87	70	79	76	199	187	181
LOC100803735	0	0	0	0	4	0	0	0	0	0	0	0	0	0	0	0	0	0	0	0	0	0	0	2
LOC100803736	1570	1294	1736	1825	2003	2199	2070	2061	1747	1974	1838	1702	918	1602	994	1104	929	1116	1092	1256	802	1708	1994	1898
LOC100803737	3	0	10	2	0	0	4	4	12	83	69	106	0	12	4	6	14	7	54	33	56	30	29	26
LOC100306716	4405	3051	4698	1422	1457	1404	16225	17183	22923	8895	10670	11019	1527	2610	1738	666	630	583	10052	11369	8584	6910	5299	5209
LOC100799546	166	227	177	137	119	151	17	22	27	29	44	47	177	204	173	123	138	134	42	50	38	124	82	71
LOC100783888	41	45	60	70	66	93	120	96	110	74	91	129	42	36	29	23	32	29	30	41	36	59	58	64
LOC100776053	0	0	0	0	0	0	0	0	0	0	0	0	0	0	0	0	0	0	0	0	0	0	0	0
PAP25	5575	5227	5250	1600	1583	1635	1919	1928	2296	2429	2887	2991	3832	4687	3634	1314	1223	1312	1169	1254	929	1095	917	950
LOC100788050	7989	5364	7219	2243	2611	2809	2770	2697	2160	3791	3684	3619	3606	8530	4523	2115	2056	2230	3312	3638	2394	2577	2632	2469
LOC100500679	1128	1586	1502	2182	2225	2365	1359	1513	1470	1416	1353	1345	939	1298	856	1760	1787	2054	1708	1858	1306	1112	1000	1011
LOC100500678	1546	1878	2030	1422	1348	1397	1667	1704	1963	1220	1441	1584	1425	1691	1372	1429	1461	1465	1605	1819	1321	1532	1219	1095
LOC100788055	547	514	568	198	267	250	412	416	247	633	510	556	294	728	433	282	264	350	703	824	563	588	818	763
LOC100788057	0	0	0	0	0	0	0	0	0	0	0	0	0	0	0	2	0	0	0	0	0	0	0	0
LOC100788056	629	564	701	374	417	390	613	688	717	328	283	309	446	687	472	522	491	537	545	615	409	1609	1389	1328
LOC100788059	77	59	91	131	99	140	102	110	137	102	116	136	59	72	51	129	104	134	110	79	75	191	111	146
LOC100500672	1210	1233	1344	780	777	843	715	693	521	603	617	498	653	1177	574	661	721	750	613	589	398	535	779	711
LOC100500671	308	338	419	420	510	510	776	784	672	648	739	671	257	331	208	460	448	537	436	412	304	419	443	352
LOC100500670	1255	1259	1741	789	746	791	22234	24191	28546	2820	3332	3674	1169	1148	997	740	798	800	4331	5140	3403	1513	1095	1002
LOC100500677	652	617	741	481	429	482	578	547	517	425	525	427	451	705	443	484	532	545	390	508	328	484	573	458
LOC100500676	851	743	922	380	445	460	291	256	233	296	266	241	517	887	482	281	275	271	292	325	241	450	488	444
LOC100500675	1220	1489	1734	589	564	587	399	451	716	398	411	498	2058	1865	1483	1897	1587	1649	481	566	398	798	442	419
LOC100500674	55	34	32	123	118	115	11	16	15	45	67	62	64	108	59	99	74	103	72	53	54	26	32	22
LOC100780705	520	636	655	342	353	325	325	559	946	296	329	425	661	506	419	474	358	447	143	149	126	173	122	115
LOC100780704	62	105	114	99	67	102	238	302	274	99	142	115	66	100	58	117	94	116	81	114	47	105	135	116
LOC100780707	4	2	4	18	17	10	10	7	12	9	13	16	2	16	2	4	13	14	15	11	7	13	8	14
LOC100780706	1074	745	972	384	371	411	712	649	986	750	987	1033	545	969	744	630	640	646	1063	1183	863	2108	1154	1074
LOC100780700	603	570	689	358	382	444	479	446	458	411	424	461	514	553	464	284	285	314	332	390	309	840	662	714
LOC100780703	164	231	229	211	198	207	329	340	326	267	285	295	183	166	153	309	282	297	150	172	108	219	203	196
LOC100780702	0	0	0	0	0	0	0	0	6	0	0	0	0	0	0	0	0	0	0	0	0	0	0	0
LOC100780709	512	399	314	309	377	446	56	40	47	146	98	99	285	970	516	220	225	235	247	276	135	106	144	165
LOC100818557	3	0	5	6	10	12	5	2	2	11	11	7	0	0	0	4	8	0	0	5	0	4	0	3
LOC100797700	1225	887	1094	1207	1444	1654	1000	774	507	707	611	604	478	1412	641	667	674	792	691	754	441	455	828	774
LOC100812475	403	383	430	243	218	227	181	106	167	269	258	269	355	480	301	222	182	285	209	275	115	263	177	135
LOC100812474	835	882	1026	1147	1093	1114	1109	1111	917	947	863	944	583	1163	628	983	870	1047	781	980	688	761	834	845
LOC100798355	48070	32790	44495	6047	6242	6743	6787	6958	7739	6060	6933	6901	30236	59485	35232	9419	8819	9748	7588	8775	6382	7068	6499	6249
LOC100812471	0	0	0	0	0	0	0	0	0	0	0	0	0	0	0	0	0	0	0	0	0	0	0	0
LOC100812470	69	95	105	247	210	262	181	207	233	327	364	326	169	128	91	203	222	192	124	128	68	128	93	101
LOC100812472	547	561	668	634	625	704	954	993	1046	838	978	1082	483	567	455	745	760	658	681	769	560	822	747	562
LOC100812478	2131	1834	2461	2043	2299	2691	1755	1483	1020	859	747	725	1272	2285	912	1383	1349	1699	2292	2585	1632	3410	5355	4708
LOC100798359	168	201	240	121	181	169	103	142	109	134	112	135	161	240	124	89	77	127	68	80	57	93	95	89
LOC100798358	0	0	0	8	0	2	8	4	2	8	14	3	0	2	0	0	0	2	4	2	4	4	2	2
LOC100819225	0	0	0	0	0	0	0	0	0	0	0	0	0	0	0	0	0	0	0	0	0	0	0	0
LOC100799081	694	760	919	922	852	1047	561	503	567	450	447	434	453	910	554	710	587	716	486	501	377	390	351	364
LOC100819227	129	91	128	262	277	251	163	176	146	227	262	238	115	152	126	166	179	211	165	138	123	117	146	103
LOC100819226	3626	1850	3024	11299	13425	14337	3275	2982	2332	2869	2369	2359	1127	2726	1157	5048	4651	5622	5148	5324	3918	8266	10801	10857
LOC100792057	746	767	854	640	687	779	761	732	689	422	453	554	503	768	471	697	762	781	395	515	394	712	795	808
LOC100799086	162	125	123	141	165	125	167	179	180	77	70	104	159	170	119	121	103	123	47	76	51	44	41	81
LOC100792055	75	99	141	155	137	168	132	94	120	134	166	128	112	87	62	181	144	197	54	73	71	87	57	45
LOC100799088	26	29	40	156	195	207	107	168	139	299	308	347	30	45	18	185	144	146	175	175	130	336	251	267
LOC100792058	109	112	155	164	147	128	220	168	204	180	144	172	87	114	71	182	116	187	133	114	103	120	113	106
LOC100792059	0	3	9	14	14	24	32	32	78	67	82	78	6	0	5	5	16	17	12	17	8	30	23	14
IRT	96	71	110	138	145	191	48	57	61	116	113	101	103	86	56	91	107	90	119	122	72	95	104	124
LOC100819228	86	117	117	220	265	291	140	159	115	86	96	60	56	72	51	198	218	249	89	92	57	30	38	53
LOC100804420	1471	1043	1494	767	805	819	2140	2024	1525	1242	1179	1142	757	1827	985	417	426	441	695	770	572	1381	1555	1529
LOC100782701	247	603	607	497	531	543	504	544	571	405	505	457	365	309	207	432	406	513	212	249	187	183	216	227
LOC100804422	671	432	915	1876	1784	1862	1224	1254	1627	1852	2022	2219	305	369	193	1319	1076	1358	1097	1138	903	1462	1163	1153
LOC100782706	1908	1146	1563	1844	1807	2000	1591	1582	2165	1794	2124	2322	1328	1314	1448	1618	1618	1531	1371	1470	1058	4500	2648	2637
LOC100804426	797	809	988	1068	1069	1002	1236	1214	1372	1108	1250	1245	593	813	503	817	74	867	647	783	523	1329	1194	1184
LOC100804429	130	177	161	54	57	35	43	46	39	60	80	71	104	131	93	35	42	46	63	87	30	39	35	41
LOC100818424	42	44	59	37	31	36	82	67	115	30	37	44	56	21	40	68	32	48	38	33	28	12	4	12
LOC100782709	371	337	324	276	308	296	280	242	207	227	238	251	217	328	212	201	192	185	149	188	140	107	93	139
LOC100808083	320	255	267	261	242	267	300	321	498	322	382	484	344	409	299	616	566	671	181	186	164	227	122	107
LOC100798688	676	624	598	423	457	440	114	124	190	151	190	235	663	944	681	409	344	460	117	120	100	721	438	452
LOC100798685	2	0	0	14	0	0	4	6	2	2	2	2	19	16	15	62	58	56	38	32	36	107	45	54
LOC100798684	1004	1375	1484	1245	1238	1319	1751	1841	2107	1341	1681	1621	968	1016	829	1882	1573	1781	766	907	684	1044	836	846
LOC100798686	857	602	954	931	984	982	392	332	376	669	739	774	1188	1586	877	739	584	675	945	1044	864	1051	881	838
LOC100798680	0	0	0	0	0	0	0	0	0	0	0	0	0	0	0	0	0	0	0	0	0	0	0	2
LOC100798683	269	345	344	628	565	629	538	582	550	381	428	415	195	221	137	448	398	467	221	276	180	343	303	280
LOC100798682	30	43	43	12	19	6	18	13	21	14	18	18	32	27	33	17	24	34	14	29	22	8	29	19
LOC100818428	132	112	154	39	35	32	54	34	59	23	27	42	84	187	103	28	18	42	30	35	32	24	34	26
LOC121174020	0	4	6	6	8	8	4	8	4	2	2	2	0	2	0	6	2	8	10	2	0	7	7	10
LOC100500099	3459	2440	3208	1493	1672	1909	1305	1252	943	1380	1107	1149	2054	4116	2972	1351	1610	1565	2011	2368	1398	872	975	894
LOC100500098	15685	13157	15622	9096	11167	11912	10433	9985	5792	21966	18444	15355	7607	17994	8583	11679	14701	13113	21741	23708	15499	12533	18420	17750
LOC100779907	75	48	83	10	2	4	82	69	58	10	10	10	6	6	14	0	0	6	14	12	6	32	38	22
LOC100500096	2074	1682	2268	1073	1154	1251	1243	1285	834	1224	1116	1049	1076	2676	1313	1145	1356	1330	1400	1529	926	724	1004	930
LOC100500095	666	685	794	752	854	859	775	823	713	415	418	367	472	803	476	524	464	610	364	414	345	604	508	510
LOC100500094	445	357	534	450	512	502	542	535	484	597	507	559	275	417	279	478	470	551	557	626	418	472	493	466
LOC100500093	1609	1554	2021	586	647	659	824	791	697	801	901	835	869	1982	1302	727	770	773	1391	1383	1021	1712	1635	1445
LOC100500092	710	582	1109	625	583	688	795	721	979	830	787	819	414	542	303	230	189	203	657	777	556	6526	5538	5369
LOC100500091	465	747	505	2746	3036	3530	715	1607	934	2056	1014	1188	521	581	423	792	570	828	760	703	673	1198	1633	1474
LOC100500090	550	618	641	554	585	598	488	475	361	423	337	357	437	597	321	407	480	430	399	467	272	503	632	608
LOC100787281	0	0	2	2	2	2	0	0	0	0	0	4	0	0	0	0	0	0	0	0	0	0	0	0
LOC100800252	1381	1887	2114	578	577	613	965	1029	1353	768	1036	1100	1947	1350	1249	1080	835	1050	541	552	390	1096	736	627
LOC100787283	386	307	351	325	322	270	353	262	332	254	303	279	190	355	207	353	321	356	260	259	183	415	405	329
LOC100787282	0	0	0	0	0	0	0	0	0	0	0	0	0	0	0	0	0	0	0	0	0	0	0	0
LOC100787285	379	341	410	64	81	81	112	89	118	127	114	95	197	411	266	114	76	92	90	80	76	120	110	90
LOC100787284	211	249	270	681	670	698	266	217	283	335	411	436	335	355	263	126	125	142	76	77	65	65	58	58
LOC100787286	150	127	239	63	41	63	294	377	451	101	147	131	163	123	82	106	75	69	84	94	72	137	111	77
LOC100787289	170	106	149	24	33	37	89	101	93	78	103	80	46	57	40	59	74	34	89	106	82	497	459	396
LOC100787288	389	363	371	519	460	568	420	474	389	467	539	447	225	349	267	516	510	617	339	337	321	312	345	276
HDT6	441	452	632	403	469	497	518	491	364	438	371	397	297	472	248	376	421	472	275	307	223	227	265	293
LOC100807734	1134	1061	1267	888	949	918	1359	1290	1241	1047	995	1099	723	1192	689	823	775	840	970	1021	701	1311	1203	1066
LOC100807735	296	400	473	295	339	344	363	360	294	294	238	232	254	304	204	227	235	253	122	111	78	220	295	315
LOC100778670	500	692	880	339	348	432	502	508	559	625	582	650	524	430	377	680	528	625	416	454	351	567	484	445
LOC100807730	896	1023	1122	325	283	378	686	649	646	757	843	885	830	895	685	400	417	500	484	508	407	492	418	409
LOC100807731	32	45	60	415	434	378	323	370	465	1056	1155	1234	36	79	38	241	212	277	329	361	250	717	485	456
LOC100778674	490	392	564	529	595	599	798	833	768	1087	1063	1063	304	570	341	541	518	607	778	839	565	624	525	576
LOC100778675	661	433	552	827	705	813	534	574	636	594	610	679	412	634	437	633	558	683	632	534	494	510	450	456
LOC100783322	14	19	28	64	103	72	27	28	30	67	87	82	15	26	23	41	25	23	28	46	22	26	20	20
LOC100778678	108	165	178	190	202	229	278	221	320	179	208	245	125	103	95	219	177	157	111	125	50	259	204	194
LOC100778679	830	1228	1524	1359	1270	1383	1984	1833	2038	1646	1697	1793	883	990	785	1571	1450	1569	1045	974	822	1627	1686	1484
LOC100807738	703	1012	1124	1391	1739	1821	2679	2716	2270	1853	1746	1852	692	631	470	1891	1761	2021	917	981	596	1207	1223	1156
LOC100808704	858	731	864	683	669	784	636	490	505	452	474	435	495	849	489	578	516	562	386	428	307	378	473	394
LOC100804284	1271	1348	1790	1285	1318	1464	1518	1676	1705	1228	1422	1435	1068	1343	974	1321	1179	1532	939	961	705	1591	1264	1338
LOC100808706	2868	2560	3342	1437	1772	1738	2807	2788	2246	1664	1503	1500	1586	2398	1358	1501	1399	1539	1228	1414	1021	2216	2877	2765
LOC102661311	0	0	0	0	0	0	0	0	0	0	0	0	0	0	0	0	0	0	0	0	0	0	0	0
LOC100779987	711	789	971	1280	1459	1625	1655	1676	1480	1195	1294	1199	484	688	416	1031	935	1134	738	661	548	984	1164	1138
LOC100779986	229	252	311	1493	1734	1883	630	475	502	708	644	644	140	317	176	809	829	718	570	702	467	233	300	334
LOC100804283	211	165	252	537	479	525	256	266	241	352	341	338	141	287	126	575	495	656	290	310	256	323	337	380
LOC100779984	0	0	0	0	0	0	0	0	0	0	0	0	0	0	0	0	0	0	0	0	0	4	6	0
LOC100779989	119	63	123	193	209	250	49	49	51	106	111	108	36	55	44	51	49	53	89	111	75	59	38	22
LOC100779988	1662	1306	1582	901	998	997	956	960	1284	1203	1381	1420	1450	1913	1460	1756	1574	1536	905	982	840	2376	1554	1427
LOC100808708	28	27	26	28	29	43	30	37	35	12	26	21	18	24	21	16	19	19	11	18	5	17	6	14
LOC100804288	374	296	425	297	314	306	198	211	295	242	245	310	368	434	237	292	270	236	234	334	224	415	200	230
LOC100797263	120	110	152	161	154	198	135	115	117	104	112	85	120	144	89	134	135	165	112	70	89	131	155	139
LOC100797260	333	392	420	475	429	517	499	541	455	673	816	542	475	418	383	455	403	371	375	333	337	388	427	359
LOC100797261	698	536	734	734	811	830	832	890	1078	956	977	1010	534	714	542	587	511	615	760	794	582	1380	1023	908
LOC100793301	596	610	801	759	825	914	1148	1123	1089	978	1013	950	410	631	418	973	902	1175	697	694	557	528	671	659
LOC100797267	1985	1533	1993	1180	1230	1376	1291	1438	1240	1067	1086	1208	1296	2431	1387	1252	1015	1371	1138	1199	847	1916	1994	2031
LOC100797264	25	23	22	7	5	2	2	2	2	7	6	7	27	28	11	2	5	2	0	4	2	2	6	8
LOC100797265	4085	4530	5133	1766	2150	2204	2442	2217	1686	3460	3147	2944	2880	4973	2904	2302	2370	2570	2541	2736	1782	1476	1916	1776
LOC100806139	483	618	712	697	793	768	1072	1090	1280	998	1091	1215	528	462	427	905	717	904	666	727	635	1372	979	882
LOC100802849	498	489	511	232	234	222	202	186	114	153	180	127	260	537	355	164	230	230	180	182	114	67	148	147
LOC100797268	1726	1756	2081	455	483	521	578	491	643	398	511	447	1384	1749	1328	730	620	661	375	446	322	737	576	621
LOC100797269	255	326	407	86	105	89	686	654	920	136	167	172	100	68	72	55	33	52	25	50	26	483	378	321
LOC113000774	21	36	56	0	5	3	7	4	5	0	0	0	20	10	12	0	2	4	10	10	9	509	453	445
LOC100805772	6	3	8	0	0	0	3	2	0	0	0	1	6	8	5	0	0	0	0	0	0	0	0	0
LOC100805773	364	538	538	339	241	307	462	464	596	383	491	508	453	435	397	461	369	452	191	201	149	351	268	183
LOC100809253	0	0	0	0	0	0	0	0	0	0	0	0	0	0	0	0	0	0	0	0	0	0	0	0
LOC100805771	0	2	0	4	2	8	9	7	12	0	2	0	0	2	0	2	2	4	2	2	0	0	2	0
LOC100809255	0	0	0	0	0	0	0	0	0	0	0	0	0	0	0	0	0	0	0	0	0	0	0	0
LOC100809254	51	79	92	191	229	239	137	121	142	168	165	175	66	78	59	133	131	118	139	110	76	82	81	80
LOC100809257	1016	813	958	1093	989	1175	756	712	958	919	1077	1135	648	1185	792	667	512	555	766	808	681	1661	1302	1085
LOC100805775	14	7	6	0	0	0	0	0	0	0	0	0	17	18	14	0	0	0	0	0	0	50	41	29
LOC100778581	47	37	43	84	72	91	47	53	76	30	55	36	47	33	48	88	100	71	48	37	32	10	12	14
LOC100778582	162	98	128	8	14	11	24	12	22	17	32	36	93	260	141	22	21	28	45	59	77	97	91	71
LOC100778583	95	113	131	117	148	157	128	89	75	72	58	71	65	80	74	102	96	99	39	65	40	34	60	36
LOC100778584	219	342	363	610	643	574	772	807	1086	693	894	827	414	214	182	945	830	895	342	409	324	565	413	355
LOC100778586	78	96	94	40	27	43	28	40	28	5	6	15	80	77	77	45	44	55	24	25	14	3	10	6
LOC100807882	1145	1245	1391	1149	1061	1101	1487	1432	1658	1269	1467	1485	1009	1306	948	1310	1112	1302	823	955	714	1294	1162	1100
LOC100793300	25724	18432	23988	3872	4018	4416	6877	6641	5537	4793	4755	4534	11620	27231	13447	5138	5098	5454	4002	4480	2783	4475	4943	4884
LOC100807881	0	0	0	0	0	0	0	0	0	0	0	0	0	0	0	0	0	0	0	0	0	0	0	0
LOC100807886	269	231	347	764	974	971	865	867	632	606	611	572	129	261	165	667	690	774	405	483	342	197	267	227
LOC113001878	0	0	0	0	0	0	0	0	0	0	0	0	0	0	0	0	0	0	0	0	0	0	0	0
LOC100807884	1054	629	808	3766	4394	4869	831	887	647	1690	1530	1565	312	837	457	2085	1956	2209	856	919	683	603	629	566
LOC100802844	1803	1644	1922	872	789	881	929	952	917	957	1142	1069	1258	1859	1229	791	609	805	846	978	645	1108	1070	980
LOC113001875	0	0	0	0	0	0	0	0	0	0	0	0	0	0	0	0	0	0	0	0	0	0	0	0
LOC113001874	0	0	0	0	0	0	0	0	0	0	0	0	0	0	0	0	0	0	0	0	0	0	0	0
LOC100799554	492	538	658	312	347	371	219	208	169	251	250	265	330	436	345	342	337	326	155	176	177	422	432	451
LOC100807889	594	528	636	326	349	406	279	294	274	200	234	258	409	627	380	348	292	347	202	240	196	198	222	186
LOC113001871	0	0	0	0	0	0	0	0	0	0	0	0	0	0	0	0	0	0	0	0	0	0	0	0
LOC113001870	0	0	0	0	0	0	0	0	0	0	0	0	0	0	0	0	0	0	0	0	0	0	0	0
LOC100799550	70	17	69	2	2	0	39	52	24	14	24	18	14	18	0	4	4	4	80	76	36	43	51	41
LOC100799551	69	58	44	62	57	83	37	46	39	87	71	99	76	71	89	65	35	41	64	50	54	78	37	32
LOC100793019	0	0	0	0	0	0	0	0	0	0	0	0	0	0	0	0	0	0	0	0	0	0	0	0
LOC100820163	618	564	621	352	384	389	277	238	371	349	326	254	425	956	484	292	233	323	456	384	319	365	425	433
LOC100820160	1365	1620	1731	1351	1354	1428	1626	1704	1653	1543	1774	1787	1240	1250	978	1278	1246	1505	1092	118	796	2264	1808	1853
LOC121174542	0	0	0	0	0	0	0	0	0	0	0	0	0	0	0	0	0	0	0	0	0	0	0	0
LOC100820166	198	143	234	6	4	8	96	125	126	9	4	6	20	34	18	4	10	6	8	6	2	219	249	250
LOC121174544	0	0	0	0	3	1	0	0	0	0	0	0	0	2	0	0	0	0	0	0	0	0	4	0
LOC100820164	36	54	56	66	91	81	82	81	42	30	46	60	28	39	17	64	61	72	45	34	27	30	57	48
LOC100820165	18	38	57	2	7	0	0	5	0	4	0	2	30	39	22	0	0	0	0	0	0	9	8	7
LOC121174549	0	0	0	0	0	0	0	0	0	0	0	0	0	0	0	0	0	0	0	0	0	0	0	0
LOC121174548	0	0	0	0	0	0	0	0	0	0	0	0	0	0	0	0	0	0	0	0	0	0	0	0
LOC100820168	325	447	416	330	335	323	380	395	421	286	331	327	313	372	288	356	306	401	256	329	224	264	224	211
LOC100793015	86045	62536	83967	23393	29314	31586	14958	13416	8036	20578	16662	14993	31762	96802	38782	25317	28296	29384	28686	31917	19921	12791	20327	19010
LOC100793014	44	30	41	12	9	14	8	17	14	14	16	12	21	47	34	9	2	14	7	18	10	36	46	32
LOC100793017	4	0	0	0	0	0	0	0	0	0	0	0	0	0	0	0	0	0	0	0	0	0	0	0
LOC100793016	352	357	359	236	243	221	301	340	321	360	362	294	260	370	268	260	171	291	146	169	133	288	293	298
LOC100787865	1437	1325	1711	4099	4166	4372	2256	2324	2429	1425	1682	1706	1030	1522	1015	2775	2285	2948	848	913	726	781	695	630
LOC100805489	0	0	0	2	0	2	0	4	0	2	2	0	0	0	0	0	2	4	0	0	0	2	4	0
LOC100787867	435	569	588	404	353	374	507	499	506	365	531	495	368	439	405	478	408	446	362	456	277	326	247	263
ALDH3I1	13010	10887	13111	2254	2027	2237	3908	4163	4045	2626	2803	2792	8870	14761	9523	1977	1794	2023	1804	2085	1455	3910	3543	3433
LOC100787860	991	1183	1315	788	838	894	1081	1134	1112	583	653	605	695	1162	805	632	494	609	554	587	490	942	973	796
LOC100787863	1732	1164	1621	2045	2058	2179	2417	2260	2437	2177	2181	2265	899	1797	1077	2104	1797	2012	2344	2702	2046	5411	4573	4428
LOC100787862	3	4	4	6	9	5	104	54	48	48	25	19	0	4	0	12	17	20	9	13	4	0	16	28
LOC100805480	15	29	22	49	46	44	45	43	51	54	59	76	12	27	19	68	28	49	50	17	26	36	16	12
LOC100805482	2	4	10	4	4	4	14	7	12	2	4	4	0	4	4	6	6	8	11	18	5	2	4	0
LOC100802842	221	169	209	379	440	501	527	464	409	464	514	466	167	245	161	454	477	534	377	358	298	236	231	263
LOC100805484	419	432	505	422	373	414	577	652	731	641	665	749	311	517	350	278	242	291	423	419	288	380	340	348
LOC100787868	726	1099	1235	1354	1272	1303	1046	1155	1476	1312	1729	1738	912	790	576	1047	1067	1092	714	788	599	1571	1018	952
LOC100805486	3751	2466	2060	411	427	485	43	24	25	151	154	142	1283	3108	1518	123	137	164	221	252	177	400	418	454
LOC100805487	1256	701	1133	700	731	798	624	543	548	513	505	520	700	1446	880	630	636	645	540	641	438	763	666	663
LOC100819148	452	373	542	168	154	175	148	162	145	146	192	176	417	570	438	195	198	215	132	195	112	218	167	150
LOC102663308	376	400	442	208	303	255	318	317	399	451	437	531	316	400	343	253	259	256	249	298	254	357	312	311
LOC100775915	173	157	185	317	247	269	465	474	680	481	663	613	73	78	83	73	64	67	417	449	316	643	376	385
LOC106796082	7	0	4	4	8	9	5	3	6	12	10	17	3	5	3	9	5	3	2	4	1	0	6	6
LOC102659747	6	0	2	43	43	46	25	26	16	6	3	2	0	5	0	7	25	13	6	12	3	150	139	98
LOC102659744	1547	893	1283	1809	1913	2085	862	783	866	1850	1749	1754	778	1933	1069	1314	1098	1307	1465	1412	1242	1559	1566	1480
LOC102659745	0	0	0	0	0	0	0	0	0	0	0	0	0	0	0	0	0	0	0	0	0	0	0	0
LOC102659742	0	0	0	0	0	0	0	0	0	0	0	0	0	0	0	0	0	0	0	0	0	0	0	0
LOC102659740	0	0	0	0	0	0	0	0	0	0	0	0	0	0	0	0	0	0	0	0	0	0	0	0
LOC102659741	354	324	410	450	575	558	271	218	225	424	390	363	270	387	264	193	194	151	497	534	331	1028	1028	905
LOC100781423	8167	5708	7236	4408	5010	5517	8945	8959	6554	6134	6135	5395	3357	10705	4846	3121	3325	3676	5537	5910	4347	4797	5843	5720
LOC100781422	1146	844	1021	845	928	965	622	680	565	660	651	609	583	1090	620	786	640	850	555	615	468	987	879	927
LOC100781421	1003	1202	1522	751	847	992	955	888	601	681	551	544	708	872	626	670	638	754	554	531	443	1675	2075	1941
LOC100781420	12	16	15	38	44	38	48	38	38	16	30	31	10	29	21	28	27	14	28	27	12	66	53	52
LOC100781427	54	21	55	50	89	65	77	66	62	35	36	36	18	39	18	12	12	14	12	9	16	29	17	31
LOC100781426	993	963	1182	1172	1220	1281	1290	1324	1345	1178	1277	1229	948	1074	935	1206	1068	1148	919	917	730	1831	1451	1533
LOC100781425	176	170	197	131	89	158	137	113	123	112	125	136	123	184	106	123	98	127	117	98	60	136	102	98
LOC100781424	601	609	779	1514	1324	1354	1129	1298	1727	1191	1470	1457	723	860	645	1921	1596	1632	604	684	511	1269	754	755
LOC102667255	0	0	0	0	0	0	0	0	0	0	0	0	0	0	0	0	0	0	0	0	0	0	0	0
LOC102667257	0	0	4	11	25	33	24	22	22	23	26	16	0	0	2	40	19	24	2	1	5	0	1	8
LOC100781428	17	37	33	10	25	29	29	28	25	19	9	17	11	32	15	36	12	33	2	4	8	4	8	9
LOC102667252	21	13	28	19	19	14	28	21	19	67	58	43	4	12	6	8	12	15	16	27	11	13	14	6
LOC121174677	0	0	2	4	2	0	12	10	12	14	14	7	0	0	0	0	2	2	13	6	3	53	40	46
LOC100794790	441	394	484	205	216	251	223	192	187	176	184	144	314	520	385	145	138	217	123	205	100	245	190	216
LOC100794797	459	524	603	394	355	369	652	702	612	760	744	755	440	447	357	461	435	572	450	452	322	649	657	580
LOC100794796	577	522	600	240	290	269	408	410	437	306	339	334	580	692	505	250	216	321	250	277	264	363	298	276
LOC100794795	2	2	0	4	6	4	0	5	4	2	8	4	4	2	4	8	10	16	6	2	7	6	2	2
LOC100808961	2196	2283	2727	3493	3702	3641	2838	2793	2822	2229	2608	2563	1476	2599	1492	3127	2919	3234	1967	2208	1641	2194	2203	2067
LOC100775918	858	756	856	446	584	719	480	413	336	555	499	399	527	1073	564	439	407	388	318	368	245	290	372	440
LOC100794799	0	0	2	0	0	0	0	0	0	0	4	0	0	0	0	0	0	0	0	2	0	0	2	0
LOC100797777	527	775	850	78	66	88	145	158	176	159	191	179	629	517	484	99	96	128	94	108	73	144	121	105
LOC100808963	493	408	523	459	451	569	621	592	379	538	595	707	270	353	257	404	374	434	337	412	281	184	171	178
LOC100799966	492	395	508	389	343	379	606	624	704	319	361	394	299	350	288	447	358	448	168	229	160	184	103	122
LOC100795239	0	2	0	0	0	0	4	0	2	0	0	0	0	0	0	0	0	0	0	0	0	0	0	0
LOC102662159	0	0	0	0	0	0	0	0	0	0	0	0	0	0	0	0	0	0	0	0	0	0	0	0
LOC102662158	0	0	0	0	0	0	0	0	0	0	0	0	0	0	0	0	0	0	0	0	0	0	0	0
LOC100799964	279	205	160	35	36	33	24	30	27	35	18	32	138	353	149	34	25	16	24	19	20	160	100	109
LOC100797408	69	62	102	123	104	90	132	49	39	101	138	128	33	47	41	135	131	114	69	83	65	48	65	48
LOC102662150	0	0	0	0	0	0	0	0	0	0	0	0	0	0	0	0	0	0	0	0	0	0	0	0
LOC100797409	22	42	41	44	42	29	21	22	36	53	63	66	54	42	40	46	22	54	5	4	10	10	2	9
LOC102662155	0	0	0	0	0	2	8	10	18	6	6	0	0	0	0	0	2	0	2	0	9	0	0	0
LOC102662154	0	0	0	0	0	0	0	0	0	0	0	0	0	0	0	0	0	0	0	0	0	0	0	0
LOC100794249	29	114	200	9	6	8	29	39	33	39	56	55	73	15	72	4	1	5	14	15	10	188	103	103
LOC100808968	2	0	6	6	0	2	0	0	2	2	2	0	2	0	2	12	0	5	2	4	0	2	2	4
LOC121173010	762	532	837	50	62	64	200	171	157	59	38	35	237	387	197	27	27	21	62	70	39	834	740	747
LOC106795456	0	0	0	0	0	0	0	0	0	0	0	0	0	0	0	0	0	0	0	0	0	0	0	0
LOC121173017	2738	2635	2895	1830	1933	2264	1249	1307	1494	1845	2148	2168	3454	5227	3789	3170	3478	3151	4896	5316	3705	5233	3690	3371
LOC121173014	0	0	2	0	0	0	0	0	0	0	0	0	0	0	2	0	0	0	0	0	0	0	0	0
LOC100808969	124	159	180	171	139	158	178	227	227	162	181	186	203	109	121	192	176	195	70	71	81	211	157	118
LOC100794240	4810	4259	5198	12845	12972	14059	10202	10090	10403	8847	8924	9056	3151	5091	3526	7938	6792	8297	6694	7535	5927	5768	5191	5008
LOC121173018	5	10	15	6	3	8	6	14	10	0	0	5	20	9	13	22	16	9	0	9	6	2	3	0
LOC100794242	1530	1639	2065	1061	1189	1198	1275	1327	1267	877	899	898	1401	1572	1155	1211	1005	1168	796	796	645	952	984	934
LOC106795458	2	0	5	3	5	2	5	0	0	3	0	5	6	8	4	5	4	12	9	6	0	8	0	4
LOC100794246	2146	1800	2276	1989	2070	2075	2091	2344	3007	1855	2204	2099	1452	2351	1413	1773	1566	1971	1685	1737	1404	4757	3814	3699
LOC100305433	67	65	121	76	80	93	47	48	49	102	101	102	47	53	32	46	54	80	14	20	27	19	22	21
LOC100305434	849	502	726	1515	1529	1530	730	714	798	560	637	707	561	1128	609	1549	1503	1655	1271	1441	970	1158	765	819
LOC112998594	0	0	0	0	0	0	0	0	0	0	0	0	0	0	0	0	0	0	0	0	0	0	0	0
LOC100793182	0	0	0	0	0	0	0	0	0	0	0	0	0	0	0	0	0	0	0	0	0	0	0	0
MIR10201	0	0	0	0	0	0	0	0	0	0	0	0	0	0	0	0	0	0	0	0	0	0	0	0
MIR10200	0	0	0	0	0	0	0	0	0	0	0	0	0	0	0	0	0	0	0	0	0	0	0	0
LOC121174679	0	0	0	0	0	0	0	0	0	0	0	0	0	0	0	0	0	0	0	0	0	0	0	0
LOC100797401	147	165	169	34	43	41	14	8	14	15	16	10	193	218	159	37	28	28	28	19	14	3	2	2
LOC100808089	979	964	1087	909	888	1034	738	660	557	643	701	673	699	1075	631	680	655	814	518	513	398	796	787	769
LOC112998593	6	7	6	0	0	0	63	51	44	0	0	0	0	0	0	0	0	0	0	0	0	16	16	31
LOC100790542	174	178	180	205	243	257	282	280	160	313	272	273	139	225	184	179	164	191	172	182	128	333	355	398
LOC100790543	910	915	1034	375	345	337	384	411	290	319	405	399	658	952	605	446	402	397	421	462	307	766	867	888
LOC100790541	81	79	84	12	15	29	21	28	42	21	14	28	46	64	63	19	6	12	26	10	16	48	53	36
LOC100790546	2	8	9	6	11	6	8	21	10	2	2	8	0	10	4	4	0	17	6	5	2	0	0	0
LOC100813232	0	0	0	0	0	0	0	0	0	0	0	0	0	0	0	0	0	0	0	0	0	0	0	0
LOC100790544	0	0	0	0	0	0	0	0	0	4	4	2	0	0	0	0	0	0	0	0	0	0	6	3
LOC100790545	465	527	600	188	295	247	236	236	148	176	171	150	380	668	444	212	190	172	206	170	115	110	164	178
LOC100780532	1147	1078	1225	844	959	1031	1068	1124	868	1109	1175	1107	794	1240	796	589	624	706	716	739	595	1177	1150	1093
N2	1112	1127	1377	187	212	245	5291	5130	4688	692	726	735	344	487	322	890	1029	974	1656	2031	1368	379	455	474
LOC100814805	2056	2433	2685	700	802	936	799	687	526	521	495	421	1884	2180	1525	598	634	622	477	524	354	464	465	447
LOC100805515	133	110	124	78	106	84	108	116	126	159	133	156	81	119	98	113	128	105	107	121	92	125	97	106
LOC100306094	452	337	451	38	57	59	28	30	16	57	28	40	264	584	317	21	56	40	56	51	41	41	82	40
CAT1	4445	3149	4283	1649	2140	2236	1588	1313	1108	1166	1173	1114	3004	5340	3159	1451	1340	1513	1541	1625	1126	4459	3449	3421
LOC102663208	16	17	26	18	10	20	29	14	22	34	39	43	12	38	19	20	12	22	20	10	0	18	19	19
CAT3	1261	992	1376	1314	1392	1468	1789	1724	1719	1556	1527	1665	917	1580	994	1156	1057	1173	1430	1551	1272	6905	5291	4912
CAT4	121679	99494	130795	20942	22889	25538	22171	21944	17346	19921	19901	19120	79572	158091	82797	22427	23684	25091	28663	30556	20647	39146	41432	40373
CAT5	101671	84518	109035	18551	17264	18449	19618	20947	19691	18030	21260	21030	73867	139954	81881	19198	17743	20659	26434	28295	21396	29789	25830	24780
LOC102663200	0	0	0	0	0	0	0	0	0	0	0	0	0	0	0	0	0	0	0	0	0	0	0	0
LOC102663201	0	0	0	0	0	0	0	0	0	0	0	0	0	0	0	0	0	0	0	0	0	0	0	0
LOC102663206	0	0	0	0	0	0	0	0	0	0	0	0	0	0	0	0	0	0	0	0	0	0	0	0
LOC102663207	0	0	0	0	0	0	0	0	0	0	0	0	0	0	0	0	0	0	0	0	0	0	0	0
LOC102663205	191	129	190	280	311	298	349	308	327	243	224	262	129	222	177	174	210	213	279	268	208	248	190	137
LOC100795119	0	0	0	0	0	0	0	0	0	0	0	0	0	0	0	0	0	0	0	0	0	0	0	0
LOC100795112	9453	6639	7884	4128	4209	4739	4029	4242	4731	5126	5562	5890	6368	12127	7741	4517	5211	4527	8693	9192	6741	12093	9046	7934
LOC100785684	104	83	147	78	99	126	284	235	173	124	110	105	41	94	42	64	67	82	74	104	65	192	343	229
LOC100795116	142	228	221	67	82	83	110	102	45	101	59	64	92	166	81	63	66	75	53	67	21	53	71	46
LOC100795117	280	238	329	1742	1887	1948	1605	1688	1732	1973	2383	2169	189	256	147	2028	1793	2083	1387	1522	1040	1084	1072	1065
LOC100795114	494	606	811	771	797	851	1226	1289	1322	767	445	874	439	560	629	336	303	403	273	333	486	858	641	686
LOC102668646	0	0	0	0	0	0	0	0	0	0	0	0	0	0	0	0	0	0	0	0	0	0	0	0
LOC100802668	338	332	441	322	286	301	354	372	360	356	373	340	283	423	171	921	763	910	204	192	168	508	409	456
LOC100779904	416	271	371	1882	2305	2266	688	668	506	525	444	420	172	498	185	1249	1486	1292	527	644	320	378	425	394
LOC113000281	0	0	0	0	0	0	0	0	0	0	0	0	0	0	0	0	0	0	0	0	0	0	0	0
LOC113000280	2	4	5	10	6	5	7	6	5	2	3	3	2	3	2	3	2	2	7	7	3	4	3	11
LOC113000283	0	0	0	0	0	0	0	0	0	0	0	0	0	0	0	0	0	0	0	0	0	2	0	0
LOC113000282	0	0	0	0	0	0	0	0	0	0	0	0	0	0	0	0	0	0	0	0	0	0	0	0
LOC113000285	1	1	2	1	2	1	1	0	3	0	0	2	0	0	1	1	1	1	1	1	2	2	1	1
LOC113000284	0	0	0	0	0	0	0	0	0	0	0	0	0	0	0	0	0	0	0	0	0	0	0	0
LOC113000287	0	5	5	3	5	3	3	4	3	2	1	1	1	4	5	4	4	2	5	3	4	8	6	5
LOC113000286	1	1	1	1	1	2	1	2	1	1	1	3	1	1	1	1	2	2	0	1	1	2	0	2
LOC113000289	0	0	0	0	0	0	0	0	0	0	0	0	0	0	0	0	0	0	0	0	0	0	0	0
LOC113000288	1	0	2	0	1	0	0	0	1	1	2	1	0	1	0	0	0	1	0	2	0	0	0	0
LOC121174844	0	0	0	0	0	0	0	0	0	0	0	0	0	0	0	0	0	0	0	0	0	0	0	0
LOC121174845	0	0	0	0	0	0	0	0	0	0	0	0	0	0	0	0	0	0	0	0	0	0	0	0
LOC121174847	0	0	0	0	0	0	0	0	0	0	0	0	0	0	0	0	0	0	0	0	0	0	0	0
LOC121174840	0	0	0	0	0	2	0	0	0	0	0	0	0	0	0	0	0	0	0	0	0	0	0	0
LOC121174841	0	0	2	0	2	0	0	0	0	0	0	2	0	0	0	0	0	0	0	0	0	2	0	0
LOC121174842	0	0	0	0	0	0	0	0	0	0	0	0	0	0	0	0	0	0	0	0	0	0	0	0
LOC121174843	0	0	0	0	0	0	0	0	0	0	0	0	0	0	0	0	0	0	0	0	0	0	0	0
LOC100816743	2374	2419	2909	552	630	571	629	646	622	580	473	576	1792	2387	1697	706	749	795	545	560	387	306	288	290
LOC100816742	0	0	4	0	0	0	0	0	0	0	0	0	0	0	0	0	2	2	0	0	0	0	0	0
LOC100816740	20	6	13	21	19	24	8	10	19	18	12	11	2	12	7	4	6	4	0	8	6	0	2	2
LOC100816747	822	586	704	311	337	324	200	210	233	170	187	290	698	1111	755	445	402	460	354	423	252	266	208	194
LOC100816746	2118	1987	2267	2444	2663	2858	3314	3259	3784	3007	3357	3395	1667	2448	1692	2862	2592	2815	2615	2693	2184	3010	2524	2551
LOC100816745	527	584	667	676	602	656	442	427	517	434	479	463	455	602	429	907	912	837	782	979	597	405	314	314
LOC100816744	0	0	0	0	0	0	0	0	0	0	0	0	0	0	0	0	0	0	0	0	0	0	0	0
LOC100790898	281	277	328	218	190	227	301	311	421	283	430	448	260	260	264	256	206	221	278	272	194	130	82	72
LOC102666875	40	99	106	43	37	34	33	38	31	26	24	29	84	68	66	38	38	48	25	24	21	14	15	10
LOC100790890	1346	1140	1407	801	855	851	579	565	669	630	709	640	804	1432	849	596	579	600	684	824	593	2080	1807	1799
LOC102666872	13	23	17	29	43	41	25	21	47	9	16	21	19	16	12	65	54	48	22	19	16	29	19	17
LOC100790892	679	653	782	550	540	587	718	735	640	577	559	558	523	816	522	591	630	800	536	273	423	459	488	494
LOC100790894	3666	2276	3201	2558	2303	2435	1742	1984	3634	2376	3211	3444	2749	5212	3001	2509	2588	2387	2885	3168	2505	3542	1706	1512
LOC100790895	9289	8823	9460	12611	12730	13013	8898	9386	7427	8667	9210	9068	5637	10934	6398	8736	8252	9374	5186	6069	3980	4833	5415	5077
LOC100814890	405	297	370	149	133	139	127	110	176	184	157	163	358	571	309	307	272	315	113	135	96	127	96	111
LOC100790897	0	0	0	0	0	0	0	0	0	0	0	0	0	0	0	0	0	0	0	0	0	0	0	0
LOC100814451	140	189	185	211	206	231	443	368	435	395	474	485	110	150	118	274	227	339	192	210	143	292	267	269
LOC100814450	129	175	178	79	81	113	98	125	149	130	153	142	105	121	125	36	53	58	61	80	65	67	86	48
LOC100814452	0	0	0	4	2	0	0	1	0	0	0	2	0	0	0	0	0	0	0	0	0	0	0	0
LOC100814455	79	49	82	22	19	18	6	12	20	22	14	8	72	57	26	30	10	18	32	30	14	170	113	91
LOC100814454	14	11	22	0	0	0	8	8	11	2	4	0	22	6	10	0	0	0	2	4	6	59	18	40
LOC100814457	1594	1158	1351	1975	2164	2296	1888	1932	1389	1705	1688	1566	921	1607	949	1112	1126	1353	1213	1443	1010	1850	1664	1701
LOC100814459	2327	2496	2304	1762	2198	2295	118	131	101	103	104	82	2004	2839	1983	572	608	593	142	156	112	36	30	40
LOC100814458	5	3	13	9	5	9	0	3	0	4	2	2	0	5	0	0	0	2	0	0	0	3	0	0
LOC102666871	0	0	0	0	4	0	0	0	2	0	0	0	0	0	0	0	0	0	2	0	2	0	0	0
LOC121174945	0	0	0	0	0	0	0	0	0	0	0	0	0	0	0	2	0	2	0	0	3	15	6	2
HSF-07	685	678	752	101	97	128	461	505	404	961	1119	1081	479	941	506	282	265	248	662	703	507	905	1035	933
LOC102666095	4	15	2	28	28	25	14	15	18	8	6	0	9	4	6	19	0	11	4	3	5	9	2	2
HSF-04	367	490	589	523	532	541	532	560	482	467	474	457	352	426	326	512	277	488	427	504	343	806	863	830
LOC100796496	1129	893	1577	1339	1429	1633	2175	2066	1722	2188	2135	2033	488	731	309	587	495	607	851	1011	702	1411	1682	1596
LOC100796497	749	1084	1222	488	456	464	748	739	905	588	629	780	760	587	481	750	598	573	334	328	288	1462	1358	1350
LOC102669567	23	35	26	27	31	27	19	24	27	12	16	24	16	15	21	24	37	35	21	13	9	37	22	15
LOC100796495	0	0	4	0	0	0	2	2	0	2	0	0	0	2	0	0	0	0	0	2	0	0	0	2
LOC102669561	0	0	0	0	0	0	2	0	0	0	0	0	33	58	27	117	119	138	35	34	18	36	28	27
LOC102669560	284	356	439	123	169	209	222	233	225	157	131	154	267	298	243	160	138	162	117	125	117	241	258	191
LOC100796490	80	68	101	72	82	85	296	301	311	90	106	104	14	23	29	49	62	65	88	98	59	275	254	194
LOC100796491	3428	2438	3597	546	620	651	3863	3564	2785	2528	2316	2207	1317	2699	1462	310	285	276	1045	1147	847	2625	2980	2967
LOC121174941	0	0	0	0	0	0	0	0	0	0	0	0	0	0	0	0	0	0	0	0	0	0	0	0
LOC100802091	130	182	211	1439	1545	1661	789	802	709	583	495	541	107	125	88	1014	1020	1021	1172	1356	860	710	823	769
LOC102669569	0	0	0	0	0	0	0	0	0	0	0	0	0	0	0	0	0	0	0	0	0	0	0	0
LOC100796498	0	0	0	0	0	0	0	0	0	0	0	0	0	0	0	0	0	0	0	0	0	0	0	0
LOC121174940	95	99	90	113	118	125	85	61	77	94	113	71	69	102	104	111	132	94	104	100	70	57	36	32
LOC121174942	0	6	0	0	0	2	5	1	0	5	6	3	0	8	2	2	0	0	6	0	8	10	6	5
LOC113000865	0	0	0	0	0	1	0	0	0	2	0	0	0	2	2	0	0	0	2	2	0	0	0	1
LOC113000864	0	0	0	0	0	0	0	0	0	0	0	0	0	0	0	0	0	0	0	0	0	0	0	0
LOC113000867	0	0	0	0	0	0	0	0	0	0	0	0	0	0	0	0	0	0	0	0	0	0	0	0
LOC113000866	0	0	0	0	0	0	0	0	0	0	0	0	0	0	0	0	0	0	0	0	0	0	0	0
LOC113000861	0	0	0	0	0	0	0	0	0	0	0	0	0	0	0	0	0	0	0	0	0	0	0	0
LOC113000860	0	0	0	0	0	0	0	0	0	0	0	0	0	0	0	0	0	0	0	0	0	0	0	0
LOC113000863	0	0	0	0	0	0	0	0	0	0	0	0	0	0	0	0	0	0	0	0	0	0	0	0
LOC113000862	0	0	0	0	0	0	1	0	0	0	0	0	0	0	0	0	0	0	0	0	0	0	0	0
LOC100785092	318	155	241	279	235	304	60	70	69	158	130	156	229	447	232	171	157	221	204	193	208	239	250	204
LOC106799759	48	33	69	40	56	50	58	50	44	40	58	35	19	56	31	57	59	86	70	66	38	35	35	43
LOC113000869	0	0	0	0	0	0	0	0	0	0	0	0	0	0	0	0	0	0	0	0	0	0	0	0
LOC113000868	0	0	0	0	0	0	0	0	0	0	0	0	0	0	0	0	0	0	0	0	0	0	0	0
LOC106799233	0	0	0	0	0	0	0	0	0	0	0	0	0	0	0	0	0	0	0	0	0	0	0	0
LOC102666097	491	497	527	282	256	285	456	575	728	298	311	269	399	456	354	517	471	444	232	250	216	676	398	361
LOC100785091	771	655	742	231	214	266	238	226	274	292	304	306	546	846	684	278	232	262	243	293	290	201	202	193
LOC100807957	84	96	80	88	64	54	117	134	143	106	78	92	74	76	73	120	119	124	94	91	107	175	101	80
LOC100799087	22	35	28	24	9	18	14	43	8	4	10	12	33	35	45	23	12	14	4	0	3	0	0	6
LOC100819757	423	311	341	293	370	384	172	164	140	147	137	126	311	674	368	286	301	354	219	306	168	156	175	164
LOC100305387	3456	3496	6163	458	418	454	1304	1432	1781	371	446	436	416	431	375	78	79	81	101	127	106	822	451	469
LOC100793237	1773	1464	1807	981	1119	1014	1197	1140	832	830	840	807	837	1827	986	535	574	622	918	1058	714	1033	1582	1433
LOC100816533	39	21	30	64	77	70	70	75	48	120	106	96	38	35	21	78	74	92	35	55	35	189	181	171
LOC100811214	6	2	6	0	8	4	0	2	0	10	2	10	8	0	0	5	4	0	8	2	0	4	13	4
LOC100811216	0	0	0	0	0	0	0	0	0	0	0	0	0	0	0	0	0	0	0	0	0	0	0	0
LOC100811217	2579	2615	3067	1944	1792	1934	2212	2309	2734	1792	2095	2081	2114	2815	1902	2142	1926	2068	1910	1982	1498	2536	2001	1967
LOC102666090	8	11	4	15	36	34	20	19	21	27	28	32	1	12	7	39	56	56	9	23	15	18	14	16
LOC100811211	2074	1927	2445	1054	1152	1131	1610	1634	1439	1320	1308	1377	1147	1972	1191	913	969	1033	1025	1181	744	1431	1573	1434
LOC100811212	0	0	0	0	0	0	0	0	0	2	0	0	0	0	5	0	0	0	0	0	0	0	0	0
LOC106794944	39	37	55	7	13	8	20	21	18	8	8	11	29	32	10	11	7	4	5	10	10	44	40	38
LOC100811218	510	503	513	167	135	198	167	174	195	227	257	267	360	668	375	181	164	186	175	170	137	211	169	182
LOC100799045	1034	1081	1262	769	851	909	1086	1092	764	524	544	516	532	1160	744	545	657	804	673	780	462	361	434	393
LOC100793233	676	806	831	172	191	189	260	247	130	319	271	250	418	673	473	217	256	242	260	319	221	280	451	419
LOC102660163	0	0	0	0	0	0	0	0	0	0	0	0	0	0	0	0	0	0	0	0	0	0	0	0
LOC102660160	1648	1164	1437	505	505	519	424	472	593	325	390	388	1250	1918	1282	364	337	371	318	312	278	695	401	382
LOC106794947	9	12	16	0	0	0	0	0	0	0	2	2	0	6	0	0	0	0	0	0	0	3	3	6
LOC100792382	0	8	6	6	2	2	6	0	2	2	4	2	0	0	5	0	0	5	0	2	2	19	23	12
LOC102660165	0	0	0	0	0	0	0	0	0	0	2	0	0	2	0	0	0	0	0	0	0	0	0	0
LOC100817902	1700	1164	1591	621	686	681	646	566	525	557	583	426	1104	2101	1399	499	573	524	659	788	558	784	837	704
LOC121175082	163	125	134	53	59	60	28	20	10	40	33	23	105	221	146	42	59	62	74	116	50	91	80	65
LOC100817900	804	745	932	950	907	954	785	792	652	881	782	769	471	948	551	685	635	754	575	611	429	718	822	744
LOC100817901	1696	1460	1771	334	421	408	339	348	276	297	291	213	798	1527	962	290	222	270	237	226	161	276	323	270
LOC100817906	2432	3035	3726	3253	3200	3424	4538	4579	5064	3698	4091	4258	2194	2411	2097	3559	3191	3678	1866	2102	1628	2330	2164	2036
LOC121175086	0	0	0	0	0	0	0	0	0	0	0	0	0	0	0	0	0	0	0	0	0	0	0	0
LOC121175085	0	0	0	6	0	0	3	4	6	4	2	0	0	0	0	0	0	0	0	0	4	0	0	0
LOC121175084	2	0	1	0	0	2	0	0	0	2	0	2	0	0	0	1	0	2	0	0	1	3	0	0
LOC121175089	4	9	9	0	0	0	2	12	0	4	0	0	3	4	0	0	0	0	0	0	2	12	10	13
LOC100817909	9881	7994	8854	3524	3777	4074	3833	3988	3035	4199	4195	3919	6093	11901	6504	2227	2105	2614	2934	3179	2186	2660	3302	3160
LOC106797683	0	0	0	0	0	0	0	0	0	0	0	0	0	0	0	0	0	0	0	0	0	0	0	0
LOC121173863	1	1	3	0	1	0	0	0	0	0	0	0	0	1	3	0	0	2	0	0	0	0	2	0
LOC121173861	3	1	6	3	2	3	2	1	1	1	0	0	0	1	1	3	3	1	3	4	3	5	4	4
LOC121173860	0	0	0	0	0	0	0	0	0	0	0	0	0	0	0	0	0	0	0	0	0	0	0	0
LOC100813463	46	69	74	91	93	76	36	30	55	26	18	37	54	51	33	85	76	62	19	33	13	25	24	24
LOC121173865	0	1	2	11	8	8	11	7	6	3	6	1	0	0	0	0	0	0	0	0	0	0	0	0
LOC121173864	0	0	0	3	1	2	0	0	0	0	0	0	0	0	0	0	0	0	0	0	0	0	0	0
LOC121173869	0	0	0	0	0	0	0	0	0	0	0	0	0	0	0	0	0	0	0	0	0	0	0	0
LOC121175330	0	0	0	0	0	0	0	0	0	0	0	0	0	0	0	0	0	0	0	0	0	0	0	0
LOC121175333	0	0	0	0	0	0	0	0	0	0	0	0	0	0	0	0	0	0	0	0	0	0	0	0
LOC121175332	0	2	0	0	0	0	0	2	0	0	0	0	0	0	0	0	0	0	0	0	0	0	0	0
LOC121175335	0	0	0	0	0	0	0	0	0	0	0	0	0	0	0	0	0	0	0	0	0	0	0	0
LOC121175334	4	4	6	0	0	0	1	3	0	0	0	4	6	7	7	0	4	5	0	2	2	3	0	2
LOC102666093	0	0	0	0	0	0	0	0	0	0	0	0	0	0	0	0	0	0	0	0	0	0	0	0
LOC121175336	0	0	0	0	0	0	0	0	0	0	0	0	0	0	0	0	0	0	0	0	0	0	0	0
LOC100815469	5509	6014	7547	2645	2876	2979	2385	2388	1971	2470	2539	2321	4636	6428	4226	2817	2686	3097	2170	2558	1652	1027	1320	1259
LOC100815468	0	2	0	7	18	6	14	5	7	9	22	15	0	0	0	6	7	6	16	7	2	2	0	2
LOC100799040	19	8	13	8	2	10	5	4	0	7	13	10	4	16	13	4	4	2	8	7	8	6	6	4
LOC100815463	162	64	117	30	50	42	92	118	123	135	148	175	65	131	50	39	34	52	123	112	92	82	60	65
LOC100815462	106	101	109	142	173	185	100	90	58	177	194	127	117	361	202	155	146	136	155	152	115	39	80	92
LOC100815467	111	126	134	54	29	47	20	32	26	25	30	19	56	71	62	45	23	17	21	18	25	28	29	14
LOC100815466	613	518	643	468	455	485	542	510	464	442	497	480	396	663	398	345	344	411	342	345	308	528	440	445
LOC100815465	55	36	77	119	117	111	93	169	179	115	123	115	33	77	37	60	36	32	43	22	36	62	49	33
LOC100815464	1477	1274	1326	530	687	632	757	729	955	1420	1618	1737	1110	1598	1101	740	693	699	1907	2128	1598	6715	5280	5083
LOC106794268	0	0	0	0	0	0	0	0	0	0	0	0	0	0	0	0	0	0	0	0	0	0	0	0
LOC100305728	2	0	2	0	0	0	8	9	10	14	12	12	0	2	0	5	2	2	6	8	4	45	28	24
LOC100305729	0	0	0	0	0	0	0	0	0	0	0	0	0	2	0	0	0	0	0	0	0	0	0	0
LOC100793978	96	99	130	203	188	246	85	104	222	178	219	255	139	223	181	285	209	234	104	137	105	76	41	41
LOC100305724	3379	2616	3070	915	991	1014	952	997	777	937	972	850	1997	4054	2329	1092	1326	1247	1286	1647	965	1265	1216	1137
LOC100305725	1804	1319	1756	788	980	1053	780	646	544	858	720	732	603	1505	701	605	570	634	654	768	523	764	1235	1199
LOC100793974	296	440	480	336	366	352	577	573	533	413	406	404	277	256	251	399	380	452	229	286	214	433	357	288
LOC106794262	12	7	6	3	2	1	6	4	2	8	3	2	6	5	6	5	6	5	3	4	0	6	10	6
LOC100793972	3128	2694	3086	2016	2341	2255	1836	1675	1154	1856	1804	1626	1474	3698	1866	1763	2118	2044	2173	2464	1532	1820	2314	2281
LOC100793973	4	0	2	2	12	9	0	0	4	2	10	14	0	6	4	0	0	2	2	0	0	0	0	0
LOC100793970	465	501	556	287	266	267	173	348	249	134	188	184	275	322	240	175	189	180	102	97	109	617	406	398
LOC100305723	1502	1321	1528	1016	1188	1212	1111	1050	756	823	754	771	952	1692	1098	933	930	864	815	990	664	845	909	906
LOC100799041	1287	1566	1635	1091	1087	1050	455	451	679	554	737	796	2213	1966	1691	1673	1444	1530	792	796	692	1422	836	888
LOC102668775	0	0	0	0	0	0	0	0	0	0	0	0	0	0	0	0	0	0	0	0	0	0	0	0
LOC100789051	0	0	0	0	0	0	0	0	0	0	0	0	0	0	0	2	2	0	0	0	0	0	0	0
LOC102668773	128	67	82	100	84	115	8	4	13	14	18	14	93	185	117	102	81	105	39	45	43	39	24	39
LOC102668772	0	0	0	2	0	0	2	8	2	2	0	3	4	0	2	2	4	7	0	0	2	2	0	2
LOC102668771	0	0	0	1	0	0	0	0	0	0	0	0	0	0	0	0	0	0	0	0	0	0	0	0
LOC100781795	81	83	104	120	156	148	108	120	91	65	47	45	37	60	53	62	111	107	57	79	53	39	77	75
LOC102666644	0	0	0	0	0	0	0	0	0	0	0	0	0	0	0	0	0	0	0	2	0	0	2	0
LOC102666641	0	0	0	0	0	0	0	0	0	0	0	0	0	0	0	0	0	0	0	0	0	0	0	0
LOC102666640	0	0	0	0	0	0	0	0	0	0	0	0	0	0	0	0	0	0	0	0	0	0	0	0
LOC102666643	0	0	0	0	0	0	0	0	0	0	0	0	0	0	0	0	0	0	0	0	0	0	0	0
LOC100791426	763	664	902	459	583	543	424	473	422	324	380	319	552	989	553	475	389	457	356	373	280	412	376	418
LOC100778777	2	0	8	0	2	0	0	0	0	0	0	2	4	4	0	0	2	0	0	0	0	9	14	8
LOC100781794	1535	1085	1449	454	552	616	751	629	641	518	480	455	656	1404	824	427	411	461	417	484	310	406	414	439
LOC121172738	311	654	634	300	379	376	493	535	457	222	266	266	320	275	228	648	553	719	174	168	134	88	125	98
LOC121172739	109	68	93	76	89	64	41	55	48	26	44	23	45	58	37	39	45	31	138	161	100	52	56	67
LOC121172734	0	0	0	0	0	0	7	3	2	0	0	0	0	0	0	0	0	0	0	2	2	0	2	3
LOC121172735	0	0	0	0	0	0	0	0	0	0	0	0	0	0	0	2	2	0	0	0	0	0	0	0
LOC121172736	0	0	0	0	0	0	0	0	0	2	0	0	2	0	0	0	0	0	0	0	0	0	0	0
LOC121172737	0	3	6	0	4	0	7	2	2	4	3	3	4	0	0	2	0	3	0	2	1	0	2	0
LOC121172730	0	0	0	0	0	0	0	0	0	0	0	0	0	0	0	0	0	0	0	0	0	0	0	0
LOC121172731	0	0	0	0	0	0	0	0	0	0	0	0	0	0	0	0	0	0	0	0	0	0	0	0
LOC121172732	0	0	0	0	0	0	0	0	0	0	0	0	1	0	0	0	0	0	0	0	0	3	0	0
LOC121172733	0	0	0	0	0	0	0	0	0	0	0	0	0	0	0	0	0	0	0	0	0	0	0	0
LOC100783817	4	0	5	6	2	5	0	0	0	4	5	6	2	8	2	4	8	10	2	0	2	0	0	0
LOC113002263	0	0	0	0	0	0	0	0	0	0	0	0	0	0	0	0	0	0	0	0	0	0	0	0
LOC112999353	0	0	0	0	0	0	0	0	0	0	0	0	0	0	0	0	0	0	0	0	0	0	0	0
LOC100794781	12	8	24	0	0	0	0	0	0	0	0	0	12	16	4	0	0	0	0	0	0	131	72	123
LOC112999351	0	0	0	0	0	0	0	0	0	0	0	0	0	0	0	0	0	0	0	0	0	0	0	0
LOC112999350	0	0	0	0	0	0	0	0	0	0	0	0	0	0	0	0	0	0	0	0	0	0	0	0
LOC112999355	0	0	0	0	0	0	0	0	0	0	0	0	0	0	0	0	0	0	0	0	0	0	0	0
LOC121174068	833	852	1209	553	578	552	846	774	697	332	306	318	318	419	275	260	226	265	212	249	193	404	416	385
LOC121174069	9432	8507	9899	2145	1924	2031	1712	1861	3623	1817	2354	2546	6199	11031	6783	1943	1773	1764	1785	1978	1450	3904	2883	2736
LOC100779623	8710	6270	7263	3626	3472	3811	3045	3101	3767	5178	5865	6081	5530	10433	6557	3028	2853	3157	4864	5212	4241	7286	5405	4914
LOC121174062	0	2	0	13	12	6	0	5	0	12	12	14	2	2	0	2	0	5	4	2	9	2	10	0
LOC121174063	0	0	0	0	0	0	0	0	0	0	0	0	0	0	0	0	0	0	0	0	0	0	0	0
LOC121174060	44	35	44	75	93	116	69	47	49	38	43	36	18	51	37	54	48	72	26	36	22	7	12	19
LOC121174061	0	0	0	0	0	0	0	0	0	0	0	0	0	0	0	0	0	0	0	0	0	0	0	0
LOC121174067	0	0	0	46	24	46	17	28	14	23	13	11	1	0	1	17	18	10	11	17	9	7	12	2
LOC121174064	0	0	0	0	0	0	0	0	0	0	0	0	0	0	2	0	0	0	0	0	0	0	0	0
LOC121174065	0	0	0	0	0	0	0	0	0	0	0	0	0	0	0	0	0	0	0	0	0	0	0	0
LOC100813106	0	0	0	0	0	0	0	0	0	0	0	0	0	0	0	0	0	0	0	0	0	0	0	0
LOC100814336	157	89	128	90	99	90	114	155	147	94	110	96	110	277	145	66	98	81	138	156	119	237	174	192
LOC100814337	756	764	961	1154	1232	1328	1421	1412	1554	1962	2267	2396	808	1097	875	2949	2734	3087	1293	1262	1026	594	494	429
LOC100813102	1385	1270	1453	550	527	595	462	410	328	558	501	473	853	1558	1083	609	616	669	418	450	368	457	471	486
LOC100813103	192	123	198	299	314	309	144	184	147	191	190	146	82	192	91	114	132	132	108	102	89	94	115	111
LOC100814332	1255	1091	1271	710	798	857	590	675	495	419	354	405	964	1475	820	1589	1594	1740	546	630	346	782	801	822
LOC100814333	187	114	149	100	84	92	131	163	160	81	82	76	108	195	49	68	78	77	83	64	53	107	118	90
LOC113002269	0	0	1	0	0	2	0	0	0	0	0	0	1	0	0	0	0	0	0	0	0	0	0	1
LOC100814338	273	330	386	784	899	914	627	577	530	742	717	714	187	230	123	444	367	409	254	314	205	666	673	641
LOC100814339	902	1043	1287	484	545	501	569	583	561	510	502	529	936	1059	797	470	399	489	506	579	373	1085	902	890
LOC100813109	14	4	6	164	150	151	28	18	16	72	72	105	5	4	2	63	74	90	41	32	28	46	29	36
LOC100789452	1112	1122	1351	534	523	612	1047	1104	1597	834	962	902	1158	1202	917	686	511	688	691	648	547	1595	1069	1145
LOC100789453	102	112	154	194	169	172	122	106	121	147	190	169	71	152	121	40	51	68	71	71	80	63	69	42
LOC100789450	607	515	685	423	397	383	402	381	541	624	712	822	510	682	482	587	587	551	377	446	296	689	432	383
LOC100789451	33	30	48	69	79	75	181	266	233	173	124	149	51	49	35	64	59	75	80	55	55	142	177	127
LOC100789456	0	0	0	0	0	0	0	0	0	0	0	0	0	0	0	0	0	0	0	0	0	0	0	0
LOC100789457	299	309	395	108	117	109	139	145	156	131	163	206	190	348	231	192	130	124	120	112	104	160	161	162
LOC100789454	0	0	0	0	0	0	0	0	0	0	0	0	0	0	0	0	0	0	0	0	0	0	0	0
LOC100789455	197	255	340	197	190	224	268	312	424	256	284	292	221	155	159	133	133	191	196	208	166	347	326	300
LOC100789458	632	580	669	169	140	164	228	248	163	129	164	138	413	722	383	104	90	145	125	132	115	226	202	166
LOC100789459	0	0	2	3	4	4	4	2	3	4	2	2	0	0	0	3	4	2	0	5	0	8	4	9
TRNAE-CUC_23	1	1	0	0	1	0	0	0	1	1	0	1	0	0	0	0	0	0	0	0	0	0	0	0
TRNAE-CUC_22	0	0	0	0	0	0	0	0	0	0	0	0	0	0	0	0	0	0	0	0	0	0	0	0
TRNAE-CUC_21	0	0	0	0	0	0	0	0	0	0	0	0	0	0	0	0	0	0	0	0	0	0	0	0
TRNAE-CUC_20	0	0	0	0	0	0	0	0	0	0	0	0	0	0	0	0	0	0	0	0	0	0	0	0
LOC100788269	15715	10732	13435	3406	3755	3740	3398	3477	2773	3475	3599	3403	9242	19612	11198	5046	5021	5551	6216	6719	4283	3499	3434	3288
[truncated: 52,533 more rows]
