# Supplementary material for: Genetic Adaptations of Soybean to Cold Stress Reveal Key Insights Through Transcriptomic Analysis
Source: Biology (Basel). 2024 Oct 23;13(11):856. doi: 10.3390/biology13110856 (PMC11591561; doi:10.3390/biology13110856)
Supplement: Supplementary file 1 [file biology-13-00856-s001.zip › Table S4.xlsx]

## Sheet: 2-LOC100799520
	CT-GmActin	CT-	△CT	△△CT	Negative	Power	average	stdev	T
KD52-CK-1	24.0456	27.5565	3.51098	0.0709797	-0.0709797	0.951991	1.00455	0.0718221		3.43585
	24.1115	27.5876	3.47611	0.0361082	-0.0361082	0.975282
	24.1865	27.5069	3.32046	-0.119542	0.119542	1.08639					note：The expression of some genes is too low, and the FPKM approaches 0, so it cannot be detected by qRT-PCR.
KD52-CK-2	23.863	28.4013	4.53832	1.09832	-1.09832	0.467061	0.498145	0.111341
	23.8226	28.5643	4.7417	1.3017	-1.3017	0.405649
	23.7768	27.9025	4.12565	0.685652	-0.685652	0.621725
KD52-CK-3	24.2771	28.2569	3.97981	0.539805	-0.539805	0.687864	0.562743	0.10939
	24.254	28.6509	4.39687	0.956867	-0.956867	0.515174
	24.3601	28.8435	4.48338	1.04338	-1.04338	0.485191
KD52-2h-1	25.9496	29.9254	3.97576	0.535765	-0.535765	0.689793	0.575756	0.168141
	25.6991	30.525	4.82588	1.38588	-1.38588	0.382657
	25.7449	29.7957	4.05083	0.610832	-0.610832	0.654819
KD52-2h-2	25.4154	29.5596	4.14417	0.704174	-0.704174	0.613794	0.638479	0.0214528
	25.7679	29.8236	4.0557	0.615697	-0.615697	0.652615
	25.5793	29.6429	4.06365	0.623648	-0.623648	0.649028
KD52-2h-3	26.8119	29.9734	3.16157	-0.278431	0.278431	1.21287	0.823785	0.389725
	25.845	30.4911	4.64614	1.20614	-1.20614	0.433427
	25.9996	29.717	3.71744	0.277442	-0.277442	0.825052
KD52-4h-1	23.9596	27.2008	3.24122	-0.198777	0.198777	1.14773	1.11362	0.029951
	24.0187	27.3192	3.30047	-0.139528	0.139528	1.10154
	24.0632	27.3768	3.31356	-0.126436	0.126436	1.09159
KD52-4h-2	23.8598	26.8791	3.01931	-0.420691	0.420691	1.33857	1.13657	0.184491
	23.788	27.0982	3.31018	-0.129819	0.129819	1.09416
	23.6997	27.1733	3.47361	0.0336098	-0.0336098	0.976973
KD52-4h-3	23.9894	27.93	3.94055	0.500549	-0.500549	0.706838	0.886637	0.173029
	24.1832	27.7735	3.59027	0.150271	-0.150271	0.901081
	24.41	27.7769	3.36688	-0.073122	0.073122	1.05199
KD52-8h-1	24.7846	29.1448	4.36013	0.920129	-0.920129	0.528462	0.56673	0.102051
	24.7592	29.2303	4.47108	1.03108	-1.03108	0.489345
	24.9634	28.9547	3.99134	0.551344	-0.551344	0.682384
KD52-8h-2	23.3606	26.8742	3.5136	0.0735981	-0.0735981	0.950265	0.806972	0.164315
	23.2524	27.3644	4.11203	0.672028	-0.672028	0.627624
	23.4809	27.1672	3.68635	0.246349	-0.246349	0.843027
KD52-8h-3	23.246	28.9038	5.6578	2.2178	-2.2178	0.214969	0.498076	0.266842
	23.2206	27.0854	3.86478	0.424784	-0.424784	0.74495
	23.2195	27.5637	4.34425	0.904255	-0.904255	0.534309
DS17-CK-1	24.5785	30.622
	24.6108	31.7468
	24.6343	Undetermined
DS17-CK-2	25.1018	32.4226
	25.1444	32.3423
	25.2333	33.7827
DS17-CK-3	24.2794	Undetermined
	24.5194	30.7365
	24.6084	30.466
DS17-2h-1	24.4718	32.5077
	24.4684	32.2346
	24.4195	30.714
DS17-2h-2	25.181	32.1652
	25.1766	Undetermined
	25.3022	Undetermined
DS17-2h-3	25.3323	Undetermined
	25.397	34.3305
	25.4143	32.3954
DS17-4h-1	24.6187	31.2242
	24.7304	Undetermined
	24.8195	Undetermined
DS17-4h-2	24.8339	Undetermined
	24.7645	35.1651
	24.8532	Undetermined
DS17-4h-3	25.0688	Undetermined
	24.9376	Undetermined
	25.0393	30.7605
DS17-8h-1	24.3689	Undetermined
	24.3132	36.4776
	24.4065	Undetermined
DS17-8h-2	24.1905	17.9704
	24.1989	Undetermined
	24.1863	33.539
DS17-8h-3	24.2203	37.2394
	24.0302	32.3423
	23.9637	32.7723

## Sheet: 3-SFERH-4
	CT-GmActin	CT-	△CT	△△CT	Negative	Power	average	stdev
KD52-CK-1	24.0456	28.4696	4.42402	3.28402	-3.28402	0.102663	0.126332	0.0251883
	24.1115	27.9617	3.85024	2.71024	-2.71024	0.152805
	24.1865	28.3435	4.15707	3.01707	-3.01707	0.12353
KD52-CK-2	23.863	23.9981	0.135061	-1.00494	1.00494	2.00686	2.26219	0.318104
	23.8226	23.5739	-0.24876	-1.38876	1.38876	2.61854
	23.7768	23.805	0.0281824	-1.11182	1.11182	2.16118
KD52-CK-3	24.2771	22.9637	-1.31342	-2.45342	2.45342	5.47712	7.13594	1.51244
	24.254	22.4886	-1.76542	-2.90542	2.90542	7.49237
	24.3601	22.4232	-1.93696	-3.07696	3.07696	8.43833
KD52-2h-1	25.9496	24.9403	-1.00926	-2.14926	2.14926	4.43599	4.50052	0.132759
	25.6991	24.6209	-1.07823	-2.21823	2.21823	4.65321
	25.7449	24.7433	-1.00155	-2.14155	2.14155	4.41236
KD52-2h-2	25.4154	24.5681	-0.847335	-1.98733	1.98733	3.96504	4.14123	0.229556
	25.7679	24.8872	-0.880704	-2.0207	2.0207	4.05782
	25.5793	24.5815	-0.997775	-2.13777	2.13777	4.40083
KD52-2h-3	26.8119	24.2926	-2.51923	-3.65923	3.65923	12.6339	7.42701	4.6897
	25.845	25.1632	-0.681838	-1.82184	1.82184	3.53531
	25.9996	24.5279	-1.4716	-2.6116	2.6116	6.11183
KD52-4h-1	23.9596	24.1011	0.141544	-0.998456	0.998456	1.99786	1.97901	0.271398
	24.0187	23.9949	-0.0238156	-1.16382	1.16382	2.24049
	24.0632	24.4388	0.375587	-0.764413	0.764413	1.69868
KD52-4h-2	23.8598	25.2434	1.38363	0.243633	-0.243633	0.844616	0.909221	0.0644606
	23.788	24.9667	1.17869	0.0386934	-0.0386934	0.973536
	23.6997	24.9765	1.27684	0.136835	-0.136835	0.909512
KD52-4h-3	23.9894	24.179	0.189553	-0.950447	0.950447	1.93247	2.50682	0.689752
	24.1832	24.1115	-0.0717165	-1.21172	1.21172	2.31613
	24.41	23.8399	-0.570108	-1.71011	1.71011	3.27185
KD52-8h-1	24.7846	25.5512	0.766606	-0.373394	0.373394	1.2954	1.32567	0.0263487
	24.7592	25.479	0.719749	-0.420251	0.420251	1.33816
	24.9634	25.6775	0.71406	-0.42594	0.42594	1.34345
KD52-8h-2	23.3606	24.1867	0.826056	-0.313944	0.313944	1.2431	1.12116	0.132275
	23.2524	24.2035	0.951168	-0.188832	0.188832	1.13984
	23.4809	24.6492	1.16836	0.0283561	-0.0283561	0.980537
KD52-8h-3	23.246	25.4662	2.2202	1.0802	-1.0802	0.472965	0.601461	0.181722
	23.2206	24.8147	1.59411	0.454114	-0.454114	0.729958
	23.2195
DS17-CK-1	24.5785	25.0738	0.495288	-0.644712	0.644712	1.56343	1.585	0.0305049
	24.6108	25.0668	0.456018	-0.683982	0.683982	1.60657
	24.6343
DS17-CK-2	25.1018	25.1987	0.0969017	-1.0431	1.0431	2.06065	4.72753	3.65574
	25.1444	23.1315	-2.01295	-3.15295	3.15295	8.89474
	25.2333	24.683	-0.550281	-1.69028	1.69028	3.2272
DS17-CK-3	24.2794	25.208	0.928548	-0.211452	0.211452	1.15785	1.60296	0.389562
	24.5194	24.8363	0.316912	-0.823088	0.823088	1.76919
	24.6084	24.8363	0.227868	-0.912132	0.912132	1.88182
DS17-2h-1	24.4718	27.3192	2.84739	1.70739	-1.70739	0.306213	0.352016	0.0616877
	24.4684	26.8526	2.38413	1.24413	-1.24413	0.422161
	24.4195	27.1691	2.74966	1.60966	-1.60966	0.327676
DS17-2h-2	25.181	28.0961	2.91512	1.77512	-1.77512	0.292169	0.243913	0.050032
	25.1766	28.3323	3.15571	2.01571	-2.01571	0.247293
	25.3022	28.8209	3.51874	2.37874	-2.37874	0.192277
DS17-2h-3	25.3323	29.0374	3.70514	2.56514	-2.56514	0.168973	0.316328	0.178905
	25.397	27.6458	2.24879	1.10879	-1.10879	0.463683
	25.4143	27.5775	2.1631	1.0231	-1.0231	0.492057
DS17-4h-1	24.6187	26.7994	2.18068	1.04068	-1.04068	0.4861	0.518406	0.110775
	24.7304	27.0968	2.36642	1.22642	-1.22642	0.427375
	24.8195	26.5994	1.77993	0.639932	-0.639932	0.641743
DS17-4h-2	24.8339	27.72	2.88603	1.74603	-1.74603	0.298122	0.441488	0.132937
	24.7645	26.7393	1.97475	0.834755	-0.834755	0.560678
	24.8532	27.0959	2.24264	1.10264	-1.10264	0.465664
DS17-4h-3	25.0688	26.6647	1.59588	0.455883	-0.455883	0.729064	0.749937	0.0264
	24.9376	26.5098	1.5722	0.432195	-0.432195	0.741133
	25.0393	26.5384	1.49917	0.359168	-0.359168	0.779614
DS17-8h-1	24.3689	26.6543	2.28542	1.14542	-1.14542	0.452058	0.328421	0.231509
	24.3132	26.5367	2.22356	1.08356	-1.08356	0.471863
	24.4065	29.5735	5.16698	4.02698	-4.02698	0.061342
DS17-8h-2	24.1905	27.6856	3.49513	2.35513	-2.35513	0.19545	0.311295	0.108108
	24.1989	26.627	2.42808	1.28808	-1.28808	0.409495
	24.1863	26.9304	2.74411	1.60411	-1.60411	0.32894
DS17-8h-3	24.2203	27.7547	3.5344	2.3944	-2.3944	0.190202	0.201815	0.0146241
	24.0302	27.5139	3.48369	2.34369	-2.34369	0.197005
	23.9637	27.2998	3.33602	2.19602	-2.19602	0.218239
			1.14186

## Sheet: 4-LOC102663290
	CT-GmActin	CT-	△CT	△△CT	Negative	Power	average	stdev
KD52-CK-1	24.0456	32.3598	8.31427	0.0942659	-0.0942659	0.936749	1.00495	0.0999631		8.21749
	24.1115	32.3928	8.28131	0.0613116	-0.0613116	0.958392
	24.1865	32.2434	8.0569	-0.163105	0.163105	1.11969
KD52-CK-2	23.863	31.0841	7.22105	-0.99895	0.99895	1.99854	3.04278	1.22212
	23.8226	29.9094	6.08678	-2.13322	2.13322	4.38694
	23.7768	30.5412	6.76432	-1.45568	1.45568	2.74286
KD52-CK-3	24.2771	31.2691	6.99191	-1.22809	1.22809	2.34256	2.27963	0.506325
	24.254	31.6709	7.41695	-0.803048	0.803048	1.74478
	24.3601	31.1199	6.75975	-1.46025	1.46025	2.75155
KD52-2h-1	25.9496	33.4662	7.51664	-0.703355	0.703355	1.62829	1.60767	0.0276767
	25.6991	33.2245	7.52534	-0.694659	0.694659	1.6185
	25.7449	33.3084	7.56354	-0.656461	0.656461	1.57621
KD52-2h-2	25.4154	33.4352	8.01971	-0.200293	0.200293	1.14893	1.39461	0.769592
	25.7679	32.8135	7.04556	-1.17444	1.17444	2.25705
	25.5793	34.1617	8.58242	0.36242	-0.36242	0.777859
KD52-2h-3	26.8119	30.5281	3.71621	-4.50379	4.50379	22.6869	8.93782	11.9344
	25.845	32.5432	6.69822	-1.52178	1.52178	2.87146
	25.9996	33.8917	7.89215	-0.327854	0.327854	1.25514
KD52-4h-1	23.9596	32.7702	8.81063	0.59063	-0.59063	0.664053	0.584382	0.0810939
	24.0187	33.0069	8.98818	0.768179	-0.768179	0.587158
	24.0632	33.2776	9.21442	0.994425	-0.994425	0.501936
KD52-4h-2	23.8598	33.0807	9.22089	1.00089	-1.00089	0.499692	0.472838	0.0287097
	23.788	33.184	9.396	1.176	-1.176	0.442577
	23.6997	32.9899	9.29022	1.07022	-1.07022	0.476245
KD52-4h-3	23.9894	31.0855	7.09609	-1.12391	1.12391	2.17937	1.47379	0.649609
	24.1832	32.5543	8.37116	0.151159	-0.151159	0.900527
	24.41	32.2062	7.79619	-0.42381	0.42381	1.34147
KD52-8h-1	24.7846	31.1987	6.41407	-1.80593	1.80593	3.49655	4.19999	1.7992
	24.7592	30.3366	5.57738	-2.64262	2.64262	6.24463
	24.9634	31.668	6.7046	-1.5154	1.5154	2.85877
KD52-8h-2	23.3606	30.8719	7.51126	-0.70874	0.70874	1.63438	2.48426	0.758926
	23.2524	29.8428	6.59041	-1.62959	1.62959	3.09425
	23.4809	30.2551	6.77419	-1.44581	1.44581	2.72416
KD52-8h-3	23.246	31.3804	8.13439	-0.0856119	0.0856119	1.06114	1.38379	0.295327
	23.2206	30.7263	7.50568	-0.714324	0.714324	1.64071
	23.2195	30.9039	7.68441	-0.535587	0.535587	1.44953
DS17-CK-1	24.5785	34.2189	9.64043	1.42043	-1.42043	0.3736	0.571732	0.33727
	24.6108	34.225	9.61427	1.39427	-1.39427	0.380437
	24.6343	32.9114	8.27715	0.0571542	-0.0571542	0.961158
DS17-CK-2	25.1018	36.6136	11.5117	3.29173	-3.29173	0.102115	0.15722	0.0490087
	25.1444	35.716	10.5716	2.35161	-2.35161	0.195927
	25.2333	35.9793	10.746	2.52601	-2.52601	0.173618
DS17-CK-3	24.2794	33.7958	9.51638	1.29638	-1.29638	0.407148	0.677792	0.240591
	24.5194	32.9446	8.42522	0.205219	-0.205219	0.867407
	24.6084	33.2266	8.61817	0.398171	-0.398171	0.75882
DS17-2h-1	24.4718	34.3527	9.88087	1.66087	-1.66087	0.316249	0.246081	0.0940606
	24.4684	34.5106	10.0422	1.82218	-1.82218	0.282794
	24.4195	35.4842	11.0648	2.84476	-2.84476	0.1392
DS17-2h-2	25.181	34.5745	9.39354	1.17354	-1.17354	0.443331	0.43646	0.286389
	25.1766	36.1657	10.9891	2.76908	-2.76908	0.146698
	25.3022	33.9974	8.69523	0.475231	-0.475231	0.719352
DS17-2h-3	25.3323	34.546	9.21366	0.993661	-0.993661	0.502202	0.302049	0.283058
	25.397	36.9118	11.5148	3.29482	-3.29482	0.101897
	25.4143	Undetermined
DS17-4h-1	24.6187	34.4591	9.84042	1.62042	-1.62042	0.325241	0.387312	0.0649345
	24.7304	34.339	9.60865	1.38865	-1.38865	0.381922
	24.8195	34.1763	9.35678	1.13678	-1.13678	0.454774
DS17-4h-2	24.8339	34.3203	9.48636	1.26636	-1.26636	0.415706	0.300336	0.177182
	24.7645	36.3604	11.5959	3.37592	-3.37592	0.0963268
	24.8532	34.4355	9.58225	1.36225	-1.36225	0.388975
DS17-4h-3	25.0688	35.5047	10.4358	2.21584	-2.21584	0.215261	0.248805	0.0545669
	24.9376	35.3461	10.4085	2.18846	-2.18846	0.219385
	25.0393	34.9407	9.90145	1.68145	-1.68145	0.311768
DS17-8h-1	24.3689	35.6562	11.2873	3.06728	-3.06728	0.119305	0.200096	0.134314
	24.3132	35.5235	11.2103	2.99032	-2.99032	0.125841
	24.4065	34.12	9.71353	1.49353	-1.49353	0.355142
DS17-8h-2	24.1905	35.1317	10.9411	2.72114	-2.72114	0.151654	0.111246	0.0380241
	24.1989	35.6579	11.459	3.23902	-3.23902	0.105915
	24.1863	36.1209	11.9347	3.71466	-3.71466	0.0761685
DS17-8h-3	24.2203	34.8318	10.6114	2.39144	-2.39144	0.190593	0.210325	0.0243927
	24.0302	34.5522	10.522	2.30199	-2.30199	0.202784
	23.9637	34.2572	10.2934	2.07341	-2.07341	0.237597

## Sheet: 6-LOC100817437
	CT-GmActin	CT-	△CT	△△CT	Negative	Power	average	stdev
KD52-CK-1	24.0456	30.5749	6.52931	-0.0106944	0.0106944	1.00744	1.00674	0.154532		6.54179
	24.1115	30.8828	6.77133	0.231325	-0.231325	0.851852
	24.1865	30.5112	6.32474	-0.21526	0.21526	1.16091
KD52-CK-2	23.863	29.0478	5.18477	-1.35523	1.35523	2.55838	2.56021	0.456773
	23.8226	28.7691	4.94646	-1.59354	1.59354	3.0179
	23.7768	29.2435	5.46662	-1.07338	1.07338	2.10436
KD52-CK-3	24.2771	30.1397	5.86253	-0.67747	0.67747	1.59933	1.20009	0.50652
	24.254	31.4599	7.20587	0.665865	-0.665865	0.630311
	24.3601	30.4453	6.08516	-0.454837	0.454837	1.37063
KD52-2h-1	25.9496	28.7917	2.84206	-3.69794	3.69794	12.9775	12.8523	0.641098
	25.6991	28.6353	2.93619	-3.60381	3.60381	12.1578
	25.7449	28.5384	2.79352	-3.74648	3.74648	13.4216
KD52-2h-2	25.4154	28.9053	3.48987	-3.05013	3.05013	8.28288	9.62682	1.36965
	25.7679	28.8458	3.07784	-3.46216	3.46216	11.0208
	25.5793	28.8597	3.28046	-3.25954	3.25954	9.57677
KD52-2h-3	26.8119	28.9965	2.18467	-4.35533	4.35533	20.4685	15.1323	4.63749
	25.845	28.7011	2.8561	-3.6839	3.6839	12.8519
	25.9996	28.9454	2.94586	-3.59414	3.59414	12.0765
KD52-4h-1	23.9596	28.8704	4.91081	-1.62919	1.62919	3.0934	3.55588	0.405983
	24.0187	28.6126	4.59383	-1.94617	1.94617	3.8535
	24.0632	28.7076	4.64441	-1.89559	1.89559	3.72075
KD52-4h-2	23.8598	28.4725	4.61269	-1.92731	1.92731	3.80346	3.51682	0.744338
	23.788	28.3011	4.51312	-2.02688	2.02688	4.07522
	23.6997	28.8219	5.1222	-1.4178	1.4178	2.67177
KD52-4h-3	23.9894	29.1111	5.12165	-1.41835	1.41835	2.6728	3.64799	0.867704
	24.1832	28.6072	4.42405	-2.11595	2.11595	4.33474
	24.41	28.9731	4.56311	-1.97689	1.97689	3.93643
KD52-8h-1	24.7846	29.3274	4.54277	-1.99723	1.99723	3.99232	3.66627	0.306291
	24.7592	29.5402	4.78103	-1.75897	1.75897	3.38457
	24.9634	29.6466	4.68325	-1.85675	1.85675	3.62191
KD52-8h-2	23.3606	28.4207	5.0601	-1.4799	1.4799	2.7893	2.45053	0.401462
	23.2524	28.4389	5.18658	-1.35342	1.35342	2.55517
	23.4809	29.0158	5.53488	-1.00512	1.00512	2.0071
KD52-8h-3	23.246	30.9757	7.72965	1.18965	-1.18965	0.438409	0.774914	0.34012
	23.2206	29.599	6.37839	-0.161613	0.161613	1.11854
	23.2195	30.1407	6.92121	0.381207	-0.381207	0.767795
DS17-CK-1	24.5785	Undetermined	#VALUE!	#VALUE!	#VALUE!	#VALUE!	#VALUE!	#VALUE!	gene expression too low
	24.6108	Undetermined	#VALUE!	#VALUE!	#VALUE!	#VALUE!
	24.6343	Undetermined	#VALUE!	#VALUE!	#VALUE!	#VALUE!
DS17-CK-2	25.1018	Undetermined	#VALUE!	#VALUE!	#VALUE!	#VALUE!	#VALUE!	#VALUE!
	25.1444	Undetermined	#VALUE!	#VALUE!	#VALUE!	#VALUE!
	25.2333	Undetermined	#VALUE!	#VALUE!	#VALUE!	#VALUE!
DS17-CK-3	24.2794	Undetermined	#VALUE!	#VALUE!	#VALUE!	#VALUE!	#VALUE!	#VALUE!
	24.5194	Undetermined	#VALUE!	#VALUE!	#VALUE!	#VALUE!
	24.6084	Undetermined	#VALUE!	#VALUE!	#VALUE!	#VALUE!
DS17-2h-1	24.4718	33.3233	8.85149	2.31149	-2.31149	0.201452	#VALUE!	#VALUE!
	24.4684	Undetermined	#VALUE!	#VALUE!	#VALUE!	#VALUE!
	24.4195	Undetermined	#VALUE!	#VALUE!	#VALUE!	#VALUE!
DS17-2h-2	25.181	Undetermined	#VALUE!	#VALUE!	#VALUE!	#VALUE!	#VALUE!	#VALUE!
	25.1766	Undetermined	#VALUE!	#VALUE!	#VALUE!	#VALUE!
	25.3022	Undetermined	#VALUE!	#VALUE!	#VALUE!	#VALUE!
DS17-2h-3	25.3323	Undetermined	#VALUE!	#VALUE!	#VALUE!	#VALUE!	#VALUE!	#VALUE!
	25.397	Undetermined	#VALUE!	#VALUE!	#VALUE!	#VALUE!
	25.4143	Undetermined	#VALUE!	#VALUE!	#VALUE!	#VALUE!
DS17-4h-1	24.6187	Undetermined	#VALUE!	#VALUE!	#VALUE!	#VALUE!	#VALUE!	#VALUE!
	24.7304	Undetermined	#VALUE!	#VALUE!	#VALUE!	#VALUE!
	24.8195	32.968	8.14857	1.60857	-1.60857	0.327923
DS17-4h-2	24.8339	Undetermined	#VALUE!	#VALUE!	#VALUE!	#VALUE!	#VALUE!	#VALUE!
	24.7645	32.8602	8.09573	1.55573	-1.55573	0.340157
	24.8532	33.7965	8.94327	2.40327	-2.40327	0.189036
DS17-4h-3	25.0688	32.2967	7.22785	0.687855	-0.687855	0.620776	#VALUE!	#VALUE!
	24.9376	Undetermined	#VALUE!	#VALUE!	#VALUE!	#VALUE!
	25.0393	Undetermined	#VALUE!	#VALUE!	#VALUE!	#VALUE!
DS17-8h-1	24.3689	Undetermined	#VALUE!	#VALUE!	#VALUE!	#VALUE!	#VALUE!	#VALUE!
	24.3132	34.2264	9.91324	3.37324	-3.37324	0.0965056
	24.4065	35.6866	11.2801	4.74014	-4.74014	0.0374177
DS17-8h-2	24.1905	33.6216	9.43106	2.89106	-2.89106	0.134805	0.0861137	0.0421679
	24.1989	34.759	10.5601	4.02015	-4.02015	0.0616333
	24.1863	34.7401	10.5538	4.01385	-4.01385	0.0619029
DS17-8h-3	24.2203	34.216	9.99566	3.45566	-3.45566	0.0911468	0.0757042	0.0151655
	24.0302	34.6092	10.579	4.03903	-4.03903	0.0608319
	23.9637	34.2381	10.2744	3.73439	-3.73439	0.0751338

## Sheet: 7-LOC100777757
	CT-GmActin	CT-	△CT	△△CT	Negative	Power	average	stdev
KD52-CK-1	24.0456	26.433	2.38741	0.217413	-0.217413	0.860106	1.01318	0.193092		2.16788
	24.1115	26.3565	2.24502	0.075023	-0.075023	0.949327
	24.1865	26.0577	1.87121	-0.298792	0.298792	1.23011
KD52-CK-2	23.863	25.9626	2.09955	-0.0704491	0.0704491	1.05004	0.896341	0.170703
	23.8226	26.103	2.28035	0.110353	-0.110353	0.926361
	23.7768	26.4356	2.6588	0.488796	-0.488796	0.712619
KD52-CK-3	24.2771	25.8005	1.52333	-0.646668	0.646668	1.56555	1.62986	0.157493
	24.254	25.5685	1.31455	-0.855454	0.855454	1.80933
	24.3601	25.9311	1.57097	-0.599027	0.599027	1.51469
KD52-2h-1	25.9496	28.9178	2.96822	0.798222	-0.798222	0.575057	0.594683	0.0251787
	25.6991	28.6403	2.94123	0.771226	-0.771226	0.585919
	25.7449	28.5974	2.85253	0.682528	-0.682528	0.623072
KD52-2h-2	25.4154	28.1694	2.75398	0.583984	-0.583984	0.667119	0.683079	0.0455244
	25.7679	28.3832	2.61529	0.445295	-0.445295	0.734434
	25.5793	28.3759	2.79664	0.626639	-0.626639	0.647684
KD52-2h-3	26.8119	28.6781	1.86623	-0.303769	0.303769	1.23436	0.838199	0.348773
	25.845	28.5238	2.67875	0.508754	-0.508754	0.702829
	25.9996	28.9619	2.96235	0.792345	-0.792345	0.577405
KD52-4h-1	23.9596	26.4856	2.52604	0.356038	-0.356038	0.781307	0.866171	0.0745252
	24.0187	26.3075	2.28879	0.118793	-0.118793	0.920958
	24.0632	26.3912	2.32803	0.158031	-0.158031	0.896248
KD52-4h-2	23.8598	25.9465	2.08675	-0.0832461	0.0832461	1.0594	1.05492	0.0885807
	23.788	25.7675	1.97948	-0.19052	0.19052	1.14117
	23.6997	25.9223	2.22262	0.0526201	-0.0526201	0.964184
KD52-4h-3	23.9894	26.9309	2.94144	0.771444	-0.771444	0.585831	0.765708	0.16785
	24.1832	26.6875	2.50435	0.334348	-0.334348	0.793143
	24.41	26.7032	2.2932	0.123197	-0.123197	0.918151
KD52-8h-1	24.7846	28.5003	3.71567	1.54567	-1.54567	0.342536	0.355603	0.043158
	24.7592	28.2375	3.47834	1.30834	-1.30834	0.403785
	24.9634	28.775	3.81165	1.64165	-1.64165	0.320489
KD52-8h-2	23.3606	26.2779	2.91734	0.747342	-0.747342	0.5957	0.551068	0.112884
	23.2524	26.6647	3.41232	1.24232	-1.24232	0.422692
	23.4809	26.3065	2.8256	0.655596	-0.655596	0.634813
KD52-8h-3	23.246	25.7599	2.5139	0.343899	-0.343899	0.787909	0.774705	0.047005
	23.2206	25.6881	2.46744	0.297438	-0.297438	0.813696
	23.2195	25.8584	2.63891	0.468909	-0.468909	0.722511
DS17-CK-1	24.5785	31.088	6.50948	4.33948	-4.33948	0.0493955	0.0412746	0.0139762
	24.6108	32.0949	7.48408	5.31408	-5.31408	0.0251364
	24.6343	31.1468	6.5125	4.3425	-4.3425	0.049292
DS17-CK-2	25.1018	30.7281	5.62623	3.45623	-3.45623	0.0911112	0.085411	0.00519175
	25.1444	30.9412	5.79677	3.62677	-3.62677	0.0809529
	25.2333	30.9739	5.74057	3.57057	-3.57057	0.084169
DS17-CK-3	24.2794	30.8246	6.54518	4.37518	-4.37518	0.0481881	0.0541422	0.0109018
	24.5194	30.595	6.07564	3.90564	-3.90564	0.0667246
	24.6084	31.1739	6.5655	4.3955	-4.3955	0.0475141
DS17-2h-1	24.4718	30.2917	5.81988	3.64988	-3.64988	0.0796665	0.0710227	0.00757624
	24.4684	30.57	6.10163	3.93163	-3.93163	0.0655333
	24.4195	30.4706	6.05112	3.88112	-3.88112	0.0678683
DS17-2h-2	25.181	31.4726	6.29161	4.12161	-4.12161	0.0574476	0.0915189	0.0388617
	25.1766	30.9328	5.75616	3.58616	-3.58616	0.0832644
	25.3022	30.3735	5.07137	2.90137	-2.90137	0.133845
DS17-2h-3	25.3323	30.2952	4.96294	2.79294	-2.79294	0.144292	0.147872	0.0631656
	25.397	29.7998	4.40276	2.23276	-2.23276	0.212752
	25.4143	31.1143	5.69994	3.52994	-3.52994	0.0865727
DS17-4h-1	24.6187	31.7719	7.15317	4.98317	-4.98317	0.0316167	0.0230043	0.0101624
	24.7304	33.306	8.57561	6.40561	-6.40561	0.0117956
	24.8195	32.2772	7.45768	5.28768	-5.28768	0.0256006
DS17-4h-2	24.8339	33.4883	8.65441	6.48441	-6.48441	0.0111686	0.0160997	0.00671788
	24.7645	33.1584	8.39385	6.22385	-6.22385	0.0133794
	24.8532	32.4191	7.56586	5.39586	-5.39586	0.0237511
DS17-4h-3	25.0688	33.1386	8.06974	5.89974	-5.89974	0.0167495	0.0171439	0.00592384
	24.9376	33.559	8.62139	6.45139	-6.45139	0.0114272
	25.0393	32.6356	7.59631	5.42631	-5.42631	0.0232551
DS17-8h-1	24.3689	31.2486	6.8797	4.7097	-4.7097	0.0382155	0.0364355	0.0015463
	24.3132	31.3023	6.98914	4.81914	-4.81914	0.0354238
	24.4065	31.3857	6.97926	4.80926	-4.80926	0.0356672
DS17-8h-2	24.1905	32.0464	7.85594	5.68594	-5.68594	0.0194251	0.023013	0.00539197
	24.1989	31.4661	7.26722	5.09722	-5.09722	0.0292136
	24.1863	31.9715	7.78526	5.61526	-5.61526	0.0204004
DS17-8h-3	24.2203	32.34	8.11966	5.94966	-5.94966	0.0161798	0.014232	0.00551824
	24.0302	33.1652	9.13505	6.96505	-6.96505	0.00800406
	23.9637	31.8891	7.92537	5.75537	-5.75537	0.0185123

## Sheet: 8-LOC100791780
	CT-GmActin	CT-	△CT	△△CT	Negative	Power	average	stdev
KD52-CK-1	24.0456	27.5254	3.47982	0.179824	-0.179824	0.882811	1.00519	0.138873		3.30155
	24.1115	27.4456	3.33412	0.0341207	-0.0341207	0.976627
	24.1865	27.2772	3.09071	-0.209288	0.209288	1.15612
KD52-CK-2	23.863	26.7634	2.90045	-0.399554	0.399554	1.3191	1.2946	0.108873
	23.8226	26.8893	3.06664	-0.233361	0.233361	1.17557
	23.7768	26.6026	2.8258	-0.474196	0.474196	1.38914
KD52-CK-3	24.2771	27.25	2.97287	-0.327127	0.327127	1.25451	1.27673	0.0900032
	24.254	27.291	3.03706	-0.262938	0.262938	1.19992
	24.3601	27.1999	2.83977	-0.460233	0.460233	1.37576
KD52-2h-1	25.9496	29.19	3.24041	-0.0595898	0.0595898	1.04217	0.83516	0.190858
	25.6991	29.5851	3.88602	0.586018	-0.586018	0.666179
	25.7449	29.372	3.62711	0.32711	-0.32711	0.797132
KD52-2h-2	25.4154	28.8308	3.41538	0.115382	-0.115382	0.923138	0.73347	0.191153
	25.7679	29.5093	3.74142	0.441425	-0.441425	0.736407
	25.5793	29.7659	4.18666	0.886657	-0.886657	0.540866
KD52-2h-3	26.8119	29.4146	2.60278	-0.697218	0.697218	1.62137	0.882709	0.640218
	25.845	30.0365	4.19153	0.891529	-0.891529	0.539042
	25.9996	30.3355	4.33591	1.03591	-1.03591	0.487709
KD52-4h-1	23.9596	28.5158	4.55625	1.25625	-1.25625	0.418631	0.481406	0.0605694
	24.0187	28.3595	4.34071	1.04071	-1.04071	0.486089
	24.0632	28.2535	4.19031	0.890309	-0.890309	0.539498
KD52-4h-2	23.8598	28.6233	4.76349	1.46349	-1.46349	0.362615	0.36594	0.0499421
	23.788	28.3483	4.56028	1.26028	-1.26028	0.417462
	23.6997	28.6538	4.95406	1.65406	-1.65406	0.317744
KD52-4h-3	23.9894	28.6428	4.65339	1.35339	-1.35339	0.391373	0.488027	0.107532
	24.1832	28.576	4.3928	1.0928	-1.0928	0.468852
	24.41	28.4377	4.02772	0.727721	-0.727721	0.603857
KD52-8h-1	24.7846	29.8097	5.0251	1.7251	-1.7251	0.302477	0.409668	0.151993
	24.7592	29.6033	4.84409	1.54409	-1.54409	0.342913
	24.9634	29.0403	4.07691	0.776912	-0.776912	0.583615
KD52-8h-2	23.3606	28.2705	4.90989	1.60989	-1.60989	0.327623	0.32514	0.0593315
	23.2524	28.4704	5.21808	1.91808	-1.91808	0.264606
	23.4809	28.1647	4.68386	1.38386	-1.38386	0.383191
KD52-8h-3	23.246	28.3064	5.06036	1.76036	-1.76036	0.295174	0.253503	0.0370135
	23.2206	28.6762	5.45557	2.15557	-2.15557	0.224444
	23.2195	28.573	5.35355	2.05355	-2.05355	0.240891
DS17-CK-1	24.5785	Undetermined	#VALUE!	#VALUE!	#VALUE!	#VALUE!	#VALUE!	#VALUE!	gene expression too low
	24.6108	Undetermined	#VALUE!	#VALUE!	#VALUE!	#VALUE!
	24.6343	Undetermined	#VALUE!	#VALUE!	#VALUE!	#VALUE!
DS17-CK-2	25.1018	Undetermined	#VALUE!	#VALUE!	#VALUE!	#VALUE!	#VALUE!	#VALUE!
	25.1444	Undetermined	#VALUE!	#VALUE!	#VALUE!	#VALUE!
	25.2333	Undetermined	#VALUE!	#VALUE!	#VALUE!	#VALUE!
DS17-CK-3	24.2794	Undetermined	#VALUE!	#VALUE!	#VALUE!	#VALUE!	#VALUE!	#VALUE!
	24.5194	37.9575	13.4381	10.1381	-10.1381	0.000887413
	24.6084	Undetermined	#VALUE!	#VALUE!	#VALUE!	#VALUE!
DS17-2h-1	24.4718	Undetermined	#VALUE!	#VALUE!	#VALUE!	#VALUE!	#VALUE!	#VALUE!
	24.4684	Undetermined	#VALUE!	#VALUE!	#VALUE!	#VALUE!
	24.4195	Undetermined	#VALUE!	#VALUE!	#VALUE!	#VALUE!
DS17-2h-2	25.181	33.4935	8.31249	5.01249	-5.01249	0.0309807	#VALUE!	#VALUE!
	25.1766	Undetermined	#VALUE!	#VALUE!	#VALUE!	#VALUE!
	25.3022	Undetermined	#VALUE!	#VALUE!	#VALUE!	#VALUE!
DS17-2h-3	25.3323	35.1645	9.83224	6.53224	-6.53224	0.0108044	#VALUE!	#VALUE!
	25.397	Undetermined	#VALUE!	#VALUE!	#VALUE!	#VALUE!
	25.4143	Undetermined	#VALUE!	#VALUE!	#VALUE!	#VALUE!
DS17-4h-1	24.6187	Undetermined	#VALUE!	#VALUE!	#VALUE!	#VALUE!	#VALUE!	#VALUE!
	24.7304	Undetermined	#VALUE!	#VALUE!	#VALUE!	#VALUE!
	24.8195	Undetermined	#VALUE!	#VALUE!	#VALUE!	#VALUE!
DS17-4h-2	24.8339	Undetermined	#VALUE!	#VALUE!	#VALUE!	#VALUE!	#VALUE!	#VALUE!
	24.7645	Undetermined	#VALUE!	#VALUE!	#VALUE!	#VALUE!
	24.8532	Undetermined	#VALUE!	#VALUE!	#VALUE!	#VALUE!
DS17-4h-3	25.0688	Undetermined	#VALUE!	#VALUE!	#VALUE!	#VALUE!	#VALUE!	#VALUE!
	24.9376	Undetermined	#VALUE!	#VALUE!	#VALUE!	#VALUE!
	25.0393	Undetermined	#VALUE!	#VALUE!	#VALUE!	#VALUE!
DS17-8h-1	24.3689	37.2258	12.8569	9.55688	-9.55688	0.00132768	#VALUE!	#VALUE!
	24.3132	36.0868	11.7736	8.47361	-8.47361	0.00281312
	24.4065	Undetermined	#VALUE!	#VALUE!	#VALUE!	#VALUE!
DS17-8h-2	24.1905	34.4823	10.2917	6.99174	-6.99174	0.00785737	#VALUE!	#VALUE!
	24.1989	35.0542	10.8553	7.55528	-7.55528	0.00531658
	24.1863	Undetermined	#VALUE!	#VALUE!	#VALUE!	#VALUE!
DS17-8h-3	24.2203	Undetermined	#VALUE!	#VALUE!	#VALUE!	#VALUE!	#VALUE!	#VALUE!
	24.0302	Undetermined	#VALUE!	#VALUE!	#VALUE!	#VALUE!
	23.9637	Undetermined	#VALUE!	#VALUE!	#VALUE!	#VALUE!

## Sheet: 9-LOC113001461
	CT-GmActin	CT-	△CT	△△CT	Negative	Power	average	stdev
KD52-CK-1	24.0456	23.7387	-0.306822	0.0631777	-0.0631777	0.957154	1.00207	0.0473487		-0.371918
	24.1115	23.745	-0.366448	0.00355187	-0.00355187	0.997541
	24.1865	23.744	-0.442483	-0.0724833	0.0724833	1.05153
KD52-CK-2	23.863	24.2664	0.403361	0.773361	-0.773361	0.585053	0.543649	0.0374477
	23.8226	24.3584	0.535768	0.905768	-0.905768	0.533748
	23.7768	24.3722	0.59537	0.96537	-0.96537	0.512147
KD52-CK-3	24.2771	24.5084	0.231234	0.601234	-0.601234	0.65919	0.7309	0.077017
	24.254	24.3555	0.10152	0.47152	-0.47152	0.721204
	24.3601	24.29	-0.0700949	0.299905	-0.299905	0.812306
KD52-2h-1	25.9496	30.0962	4.14665	4.51665	-4.51665	0.0436872	0.0315008	0.0135603
	25.6991	31.2166	5.51744	5.88744	-5.88744	0.0168929
	25.7449	30.2565	4.51162	4.88162	-4.88162	0.0339224
KD52-2h-2	25.4154	30.532	5.11655	5.48655	-5.48655	0.022304	0.0472819	0.021632
	25.7679	29.466	3.69805	4.06805	-4.06805	0.0596204
	25.5793	29.27	3.69079	4.06079	-4.06079	0.0599214
KD52-2h-3	26.8119	31.3035	4.49161	4.86161	-4.86161	0.0343961	0.0353056	0.0194032
	25.845	31.4075	5.56253	5.93253	-5.93253	0.0163731
	25.9996	29.8101	3.81056	4.18056	-4.18056	0.0551476
KD52-4h-1	23.9596	28.5345	4.57495	4.94495	-4.94495	0.0324655	0.0384728	0.00547806
	24.0187	28.3013	4.28252	4.65252	-4.65252	0.0397605
	24.0632	28.2263	4.16308	4.53308	-4.53308	0.0431922
KD52-4h-2	23.8598	27.9628	4.103	4.473	-4.473	0.0450289	0.0429323	0.00288013
	23.788	28.0746	4.2866	4.6566	-4.6566	0.0396483
	23.6997	27.8321	4.13243	4.50243	-4.50243	0.0441197
KD52-4h-3	23.9894	29.2048	5.21537	5.58537	-5.58537	0.0208275	0.0347531	0.0121586
	24.1832	28.4509	4.26773	4.63773	-4.63773	0.0401702
	24.41	28.5708	4.16077	4.53077	-4.53077	0.0432616
KD52-8h-1	24.7846	27.5223	2.73771	3.10771	-3.10771	0.116007	0.151151	0.0341957
	24.7592	26.829	2.06977	2.43977	-2.43977	0.184312
	24.9634	27.3005	2.33715	2.70715	-2.70715	0.153132
KD52-8h-2	23.3606	25.671	2.31036	2.68036	-2.68036	0.156003	0.183788	0.0435231
	23.2524	25.5135	2.26116	2.63116	-2.63116	0.161414
	23.4809	25.2066	1.72575	2.09575	-2.09575	0.233947
KD52-8h-3	23.246	24.6895	1.44352	1.81352	-1.81352	0.284496	0.270231	0.0125803
	23.2206	24.79	1.56941	1.93941	-1.93941	0.260723
	23.2195	24.7628	1.54335	1.91335	-1.91335	0.265475
DS17-CK-1	24.5785	34.7162	10.1377	10.5077	-10.5077	0.000686849	0.000869218	0.000184411
	24.6108	34.4155	9.80468	10.1747	-10.1747	0.000865201
	24.6343	34.152	9.51771	9.88771	-9.88771	0.0010556
DS17-CK-2	25.1018	33.5341	8.4323	8.8023	-8.8023	0.00223997	0.00155812	0.000614381
	25.1444	34.2684	9.12399	9.49399	-9.49399	0.00138683
	25.2333	34.762	9.52874	9.89874	-9.89874	0.00104757
DS17-CK-3	24.2794	35.2868	11.0074	11.3774	-11.3774	0.0003759	0.000992631	0.000603929
	24.5194	34.0878	9.56848	9.93848	-9.93848	0.00101911
	24.6084	33.5416	8.93323	9.30323	-9.30323	0.00158289
DS17-2h-1	24.4718	34.6173	10.1455	10.5155	-10.5155	0.000683172	#VALUE!	#VALUE!	gene expression too low
	24.4684	Undetermined	#VALUE!	#VALUE!	#VALUE!	#VALUE!
	24.4195	Undetermined	#VALUE!	#VALUE!	#VALUE!	#VALUE!
DS17-2h-2	25.181	38.5275	13.3466	13.7166	-13.7166	7.42851e-05	0.00388078	0.00330374
	25.1766	32.1869	7.01027	7.38027	-7.38027	0.00600231
	25.3022	32.4214	7.11921	7.48921	-7.48921	0.00556573
DS17-2h-3	25.3323	34.99	9.65773	10.0277	-10.0277	0.00095797	0.000970688	0.000327521
	25.397	34.6094	9.21242	9.58242	-9.58242	0.00130438
	25.4143	35.6323	10.2179	10.5879	-10.5879	0.000649712
DS17-4h-1	24.6187	34.4004	9.78169	10.1517	-10.1517	0.000879097	0.00103857	0.000138201
	24.7304	34.1713	9.44094	9.81094	-9.81094	0.00111331
	24.8195	34.2475	9.42802	9.79802	-9.79802	0.00112332
DS17-4h-2	24.8339	33.5168	8.68286	9.05286	-9.05286	0.00188286	0.00114895	0.000660801
	24.7645	35.0944	10.3299	10.6999	-10.6999	0.000601192
	24.8532	34.5037	9.65049	10.0205	-10.0205	0.00096279
DS17-4h-3	25.0688	33.3389	8.27008	8.64008	-8.64008	0.00250654	0.0024149	0.000904957
	24.9376	33.9799	9.04231	9.41231	-9.41231	0.00146761
	25.0393	32.9255	7.88625	8.25625	-8.25625	0.00327055
DS17-8h-1	24.3689	33.4114	9.04254	9.41254	-9.41254	0.00146738	0.00140088	0.000984493
	24.3132	32.676	8.36286	8.73286	-8.73286	0.00235043
	24.4065	35.38	10.9735	11.3435	-11.3435	0.000384819
DS17-8h-2	24.1905	33.4713	9.28076	9.65076	-9.65076	0.00124403	0.00060439	0.000564532
	24.1989	35.1407	10.9418	11.3118	-11.3118	0.000393368
	24.1863	36.2903	12.104	12.474	-12.474	0.000175768
DS17-8h-3	24.2203	35.6839	11.4636	11.8336	-11.8336	0.00027399	0.00200162	0.00149757
	24.0302	32.1402	8.10996	8.47996	-8.47996	0.00280077
	23.9637	32.0086	8.04483	8.41483	-8.41483	0.00293011

## Sheet: 10-LOC106795140
	CT-GmActin	CT-	△CT	△△CT	Negative	Power	average	stdev
KD52-CK-1	24.0456	24.4474	0.401803	0.0718031	-0.0718031	0.951448	1.0038	0.0624816		0.326363
	24.1115	24.3399	0.22839	-0.10161	0.10161	1.07297
	24.1865	24.5354	0.348895	0.0188951	-0.0188951	0.986988
KD52-CK-2	23.863	26.1694	2.30638	1.97638	-1.97638	0.254126	0.246397	0.0189156
	23.8226	26.0948	2.27218	1.94218	-1.94218	0.260224
	23.7768	26.2599	2.48303	2.15303	-2.15303	0.22484
KD52-CK-3	24.2771	26.4814	2.20428	1.87428	-1.87428	0.272762	0.265586	0.0402514
	24.254	26.7539	2.49988	2.16988	-2.16988	0.222229
	24.3601	26.4186	2.0585	1.7285	-1.7285	0.301766
KD52-2h-1	25.9496	24.5228	-1.42675	-1.75675	1.75675	3.37937	2.81279	0.674104
	25.6991	24.4481	-1.25098	-1.58098	1.58098	2.99173
	25.7449	25.0272	-0.717724	-1.04772	1.04772	2.06727
KD52-2h-2	25.4154	23.1905	-2.22491	-2.55491	2.55491	5.87631	6.972	1.15969
	25.7679	23.0647	-2.70325	-3.03325	3.03325	8.18654
	25.5793	23.1325	-2.44677	-2.77677	2.77677	6.85317
KD52-2h-3	26.8119	24.0032	-2.80864	-3.13864	3.13864	8.80691	6.6372	2.02122
	25.845	23.9097	-1.93533	-2.26533	2.26533	4.80763
	25.9996	23.6749	-2.32468	-2.65468	2.65468	6.29707
KD52-4h-1	23.9596	25.0181	1.05856	0.72856	-0.72856	0.603506	0.62995	0.147059
	24.0187	25.3548	1.33605	1.00605	-1.00605	0.497907
	24.0632	24.7361	0.672932	0.342932	-0.342932	0.788437
KD52-4h-2	23.8598	25.0543	1.19454	0.86454	-0.86454	0.549222	0.720873	0.14958
	23.788	24.4579	0.669926	0.339926	-0.339926	0.790082
	23.6997	24.3102	0.610482	0.280482	-0.280482	0.823316
KD52-4h-3	23.9894	25.1993	1.20986	0.879865	-0.879865	0.543418	0.625331	0.0790766
	24.1832	25.1767	0.993498	0.663498	-0.663498	0.631346
	24.41	25.252	0.842044	0.512044	-0.512044	0.701228
KD52-8h-1	24.7846	29.4877	4.70304	4.37304	-4.37304	0.0482596	0.241601	0.167757
	24.7592	26.6095	1.85033	1.52033	-1.52033	0.348607
	24.9634	26.9019	1.93851	1.60851	-1.60851	0.327937
KD52-8h-2	23.3606	24.72	1.35936	1.02936	-1.02936	0.489926	0.31649	0.168745
	23.2524	25.2875	2.03519	1.70519	-1.70519	0.306681
	23.4809	26.5206	3.03968	2.70968	-2.70968	0.152864
KD52-8h-3	23.246	24.6737	1.42771	1.09771	-1.09771	0.467259	0.396466	0.0835544
	23.2206	24.8096	1.58898	1.25898	-1.25898	0.417839
	23.2195	25.2659	2.04643	1.71643	-1.71643	0.304302
DS17-CK-1	24.5785	35.5561	10.9775	10.6475	-10.6475	0.000623407	0.000315238	0.00027873
	24.6108	36.9561	12.3454	12.0154	-12.0154	0.000241555
	24.6343	38.5605	13.9262	13.5962	-13.5962	8.07511e-05
DS17-CK-2	25.1018	35.1917	10.0898	9.75983	-9.75983	0.00115345	0.00258969	0.00278344
	25.1444	32.9047	7.76026	7.43026	-7.43026	0.00579788
	25.2333	35.8194	10.5861	10.2561	-10.2561	0.000817749
DS17-CK-3	24.2794	Undetermined	#VALUE!	#VALUE!	#VALUE!	#VALUE!	#VALUE!	#VALUE!	gene expression too low
	24.5194	Undetermined	#VALUE!	#VALUE!	#VALUE!	#VALUE!
	24.6084	Undetermined	#VALUE!	#VALUE!	#VALUE!	#VALUE!
DS17-2h-1	24.4718	32.8472	8.37536	8.04536	-8.04536	0.00378535	0.00289578	0.000820458
	24.4684	33.3136	8.84519	8.51519	-8.51519	0.00273321
	24.4195	33.5984	9.17891	8.84891	-8.84891	0.00216877
DS17-2h-2	25.181	32.7034	7.52239	7.19239	-7.19239	0.00683717	0.00438712	0.00212645
	25.1766	33.7488	8.57219	8.24219	-8.24219	0.00330258
	25.3022	34.0026	8.70046	8.37046	-8.37046	0.00302163
DS17-2h-3	25.3323	31.829	6.4967	6.1667	-6.1667	0.0139199	0.00610993	0.0067806
	25.397	34.2685	8.87149	8.54149	-8.54149	0.00268383
	25.4143	34.9227	9.50832	9.17832	-9.17832	0.00172603
DS17-4h-1	24.6187	36.618	11.9993	11.6693	-11.6693	0.000307041	#VALUE!	#VALUE!	gene expression too low
	24.7304	Undetermined	#VALUE!	#VALUE!	#VALUE!	#VALUE!
	24.8195	35.3311	10.5116	10.1816	-10.1816	0.000861052
DS17-4h-2	24.8339	35.2828	10.4489	10.1189	-10.1189	0.00089932	0.00169925	0.00100328
	24.7645	34.6024	9.83792	9.50792	-9.50792	0.00137351
	24.8532	33.6508	8.79757	8.46757	-8.46757	0.00282492
DS17-4h-3	25.0688	34.0425	8.97365	8.64365	-8.64365	0.00250036	0.00179386	0.000884626
	24.9376	34.1771	9.23953	8.90953	-8.90953	0.00207952
	25.0393	35.6539	10.6146	10.2846	-10.2846	0.000801703
DS17-8h-1	24.3689	34.8224	10.4535	10.1235	-10.1235	0.000896459	0.00219296	0.00246644
	24.3132	35.2412	10.9281	10.5981	-10.5981	0.000645161
	24.4065	32.3696	7.96314	7.63314	-7.63314	0.00503726
DS17-8h-2	24.1905	34.3223	10.1318	9.80178	-9.80178	0.00112039	0.00187861	0.000895089
	24.1989	32.9756	8.77674	8.44674	-8.44674	0.002866
	24.1863	33.7601	9.57383	9.24383	-9.24383	0.00164942
DS17-8h-3	24.2203	35.126	10.9057	10.5757	-10.5757	0.000655232	0.00118612	0.000483745
	24.0302	33.9462	9.91603	9.58603	-9.58603	0.00130112
	23.9637	33.5797	9.61592	9.28592	-9.28592	0.00160199

## Sheet: 11-LOC100817058
	CT-GmActin	CT-	△CT	△△CT	Negative	Power	average	stdev
KD52-CK-1	24.0456	27.14	3.09442	-0.285576	0.285576	1.2189	1.04778	0.352941		3.37833
	24.1115	27.1325	3.02099	-0.359009	0.359009	1.28254
	24.1865	28.2061	4.01958	0.63958	-0.63958	0.6419
KD52-CK-2	23.863	27.0909	3.22792	-0.15208	0.15208	1.11117	0.965258	0.18806
	23.8226	27.1578	3.33514	-0.0448584	0.0448584	1.03158
	23.7768	27.5661	3.78924	0.409235	-0.409235	0.753022
KD52-CK-3	24.2771	26.9031	2.62597	-0.754034	0.754034	1.6865	1.32171	0.406641
	24.254	27.813	3.55905	0.179053	-0.179053	0.883283
	24.3601	27.2595	2.89938	-0.480617	0.480617	1.39534
KD52-2h-1	25.9496	30.9606	5.01099	1.63099	-1.63099	0.322866	0.455733	0.208504
	25.6991	29.6019	3.90275	0.522748	-0.522748	0.696045
	25.7449	30.6465	4.90165	1.52165	-1.52165	0.348288
KD52-2h-2	25.4154	31.1813	5.76586	2.38586	-2.38586	0.19133	0.187949	0.0493337
	25.7679	31.2341	5.46617	2.08617	-2.08617	0.235505
	25.5793	31.8269	6.24763	2.86763	-2.86763	0.137011
KD52-2h-3	26.8119	32.7588	5.94694	2.56694	-2.56694	0.168762	0.216493	0.0916952
	25.845	30.8589	5.01394	1.63394	-1.63394	0.322208
	25.9996	32.0369	6.03736	2.65736	-2.65736	0.158509
KD52-4h-1	23.9596	30.5793	6.61969	3.23969	-3.23969	0.105866	0.0740505	0.0371944
	24.0187	32.3133	8.29452	4.91452	-4.91452	0.0331576
	24.0632	31.0317	6.96852	3.58852	-3.58852	0.0831283
KD52-4h-2	23.8598	32.3175	8.45772	5.07772	-5.07772	0.0296111	0.0575895	0.0512061
	23.788	30.2673	6.47925	3.09925	-3.09925	0.116689
	23.6997	32.3193	8.6196	5.2396	-5.2396	0.026468
KD52-4h-3	23.9894	36.0192	12.0298	8.64981	-8.64981	0.0024897	0.0606774	0.100902
	24.1832	36.2941	12.1109	8.73087	-8.73087	0.00235367
	24.41	30.2866	5.87664	2.49664	-2.49664	0.177189
KD52-8h-1	24.7846	30.9055	6.12092	2.74092	-2.74092	0.14959	0.0844989	0.0566469
	24.7592	32.5701	7.81088	4.43088	-4.43088	0.0463632
	24.9634	32.4626	7.4992	4.1192	-4.1192	0.0575438
KD52-8h-2	23.3606	30.1243	6.76371	3.38371	-3.38371	0.0958081	0.0631243	0.0284919
	23.2524	30.9531	7.70077	4.32077	-4.32077	0.05004
	23.4809	31.3829	7.90202	4.52202	-4.52202	0.0435247
KD52-8h-3	23.246	32.7908	9.54481	6.16481	-6.16481	0.0139382	0.00703097	0.00659436
	23.2206	36.8849	13.6643	10.2843	-10.2843	0.000801907
	23.2195	33.8979	10.6784	7.29839	-7.29839	0.0063528
DS17-CK-1	24.5785	Undetermined	#VALUE!	#VALUE!	#VALUE!	#VALUE!	#VALUE!	#VALUE!	gene expression too low
	24.6108	Undetermined	#VALUE!	#VALUE!	#VALUE!	#VALUE!
	24.6343	Undetermined	#VALUE!	#VALUE!	#VALUE!	#VALUE!
DS17-CK-2	25.1018	Undetermined	#VALUE!	#VALUE!	#VALUE!	#VALUE!	#VALUE!	#VALUE!
	25.1444	33.2049	8.06045	4.68045	-4.68045	0.0389983
	25.2333	Undetermined	#VALUE!	#VALUE!	#VALUE!	#VALUE!
DS17-CK-3	24.2794	Undetermined	#VALUE!	#VALUE!	#VALUE!	#VALUE!	#VALUE!	#VALUE!
	24.5194	Undetermined	#VALUE!	#VALUE!	#VALUE!	#VALUE!
	24.6084	Undetermined	#VALUE!	#VALUE!	#VALUE!	#VALUE!
DS17-2h-1	24.4718	Undetermined	#VALUE!	#VALUE!	#VALUE!	#VALUE!	#VALUE!	#VALUE!
	24.4684	36.8465	12.3781	8.99807	-8.99807	0.00195574
	24.4195	Undetermined	#VALUE!	#VALUE!	#VALUE!	#VALUE!
DS17-2h-2	25.181	Undetermined	#VALUE!	#VALUE!	#VALUE!	#VALUE!	#VALUE!	#VALUE!
	25.1766	Undetermined	#VALUE!	#VALUE!	#VALUE!	#VALUE!
	25.3022	Undetermined	#VALUE!	#VALUE!	#VALUE!	#VALUE!
DS17-2h-3	25.3323	Undetermined	#VALUE!	#VALUE!	#VALUE!	#VALUE!	#VALUE!	#VALUE!
	25.397	Undetermined	#VALUE!	#VALUE!	#VALUE!	#VALUE!
	25.4143	Undetermined	#VALUE!	#VALUE!	#VALUE!	#VALUE!
DS17-4h-1	24.6187	30.8394	6.22065	2.84065	-2.84065	0.139598	0.086001	0.0522914
	24.7304	32.9419	8.2115	4.8315	-4.8315	0.0351215
	24.8195	31.7853	6.96583	3.58583	-3.58583	0.0832832
DS17-4h-2	24.8339	Undetermined	#VALUE!	#VALUE!	#VALUE!	#VALUE!	#VALUE!	#VALUE!
	24.7645	Undetermined	#VALUE!	#VALUE!	#VALUE!	#VALUE!
	24.8532	Undetermined	#VALUE!	#VALUE!	#VALUE!	#VALUE!
DS17-4h-3	25.0688	Undetermined	#VALUE!	#VALUE!	#VALUE!	#VALUE!	#VALUE!	#VALUE!
	24.9376	Undetermined	#VALUE!	#VALUE!	#VALUE!	#VALUE!
	25.0393	Undetermined	#VALUE!	#VALUE!	#VALUE!	#VALUE!
DS17-8h-1	24.3689	Undetermined	#VALUE!	#VALUE!	#VALUE!	#VALUE!	#VALUE!	#VALUE!
	24.3132	35.0476	10.7344	7.35441	-7.35441	0.00611087
	24.4065	Undetermined	#VALUE!	#VALUE!	#VALUE!	#VALUE!
DS17-8h-2	24.1905	Undetermined	#VALUE!	#VALUE!	#VALUE!	#VALUE!	#VALUE!	#VALUE!
	24.1989	Undetermined	#VALUE!	#VALUE!	#VALUE!	#VALUE!
	24.1863	36.7508	12.5646	9.18458	-9.18458	0.00171857
DS17-8h-3	24.2203	Undetermined	#VALUE!	#VALUE!	#VALUE!	#VALUE!	#VALUE!	#VALUE!
	24.0302	Undetermined	#VALUE!	#VALUE!	#VALUE!	#VALUE!
	23.9637	Undetermined	#VALUE!	#VALUE!	#VALUE!	#VALUE!

## Sheet: 13-LOC100500242
	CT-GmActin	CT-	△CT	△△CT	Negative	Power	average	stdev
KD52-CK-1	24.0456	29.3237	5.27818	-0.00181941	0.00181941	1.00126	1.00083	0.106574		5.28429
	24.1115	29.2446	5.13311	-0.146892	0.146892	1.10718
	24.1865	29.6281	5.4416	0.161595	-0.161595	0.894036
KD52-CK-2	23.863	28.1867	4.32367	-0.956334	0.956334	1.94037	1.54178	0.544615
	23.8226	28.284	4.46137	-0.818631	0.818631	1.76373
	23.7768	29.1752	5.39835	0.118352	-0.118352	0.921239
KD52-CK-3	24.2771	28.5856	4.30843	-0.971574	0.971574	1.96098	1.49829	0.767846
	24.254	28.5914	4.33743	-0.94257	0.94257	1.92195
	24.3601	30.3486	5.98853	0.708527	-0.708527	0.611944
KD52-2h-1	25.9496	29.206	3.25645	-2.02355	2.02355	4.06582	3.85154	0.312501
	25.6991	29.1747	3.47555	-1.80445	1.80445	3.49296
	25.7449	29.0264	3.28151	-1.99849	1.99849	3.99582
KD52-2h-2	25.4154	28.9167	3.50122	-1.77878	1.77878	3.43137	3.31369	0.403207
	25.7679	29.182	3.41409	-1.86591	1.86591	3.64497
	25.5793	29.3409	3.76159	-1.51841	1.51841	2.86474
KD52-2h-3	26.8119	29.515	2.70319	-2.57681	2.57681	5.96619	4.16967	1.58764
	25.845	29.5618	3.71675	-1.56325	1.56325	2.9552
	25.9996	29.4365	3.43697	-1.84303	1.84303	3.58764
KD52-4h-1	23.9596	29.655	5.6954	0.415402	-0.415402	0.749811	0.900317	0.188658
	24.0187	29.1456	5.12689	-0.153107	0.153107	1.11196
	24.0632	29.5962	5.53295	0.25295	-0.25295	0.839179
KD52-4h-2	23.8598	34.5706	10.7109	5.43088	-5.43088	0.0231815	0.56153	0.478671
	23.788	29.1586	5.37056	0.0905626	-0.0905626	0.939156
	23.6997	29.4491	5.74943	0.469426	-0.469426	0.722252
KD52-4h-3	23.9894	29.3934	5.40395	0.123947	-0.123947	0.917674	0.906462	0.177672
	24.1832	29.9302	5.74703	0.467035	-0.467035	0.72345
	24.41	29.5813	5.17129	-0.108708	0.108708	1.07826
KD52-8h-1	24.7846	30.4586	5.67394	0.393941	-0.393941	0.761048	0.71738	0.0415571
	24.7592	30.5277	5.76848	0.488484	-0.488484	0.712774
	24.9634	30.8034	5.83997	0.559967	-0.559967	0.678318
KD52-8h-2	23.3606	28.426	5.06541	-0.214587	0.214587	1.16037	1.15129	0.570176
	23.2524	29.3266	6.07428	0.794284	-0.794284	0.576629
	23.4809	27.9811	4.50022	-0.779784	0.779784	1.71687
KD52-8h-3	23.246	30.0559	6.80993	1.52993	-1.52993	0.346294	0.386202	0.0449477
	23.2206	29.7019	6.48127	1.20127	-1.20127	0.434893
	23.2195	29.9052	6.68577	1.40577	-1.40577	0.377418
DS17-CK-1	24.5785	Undetermined					gene expression too low
	24.6108	Undetermined
	24.6343	36.5644
DS17-CK-2	25.1018	31.167
	25.1444	32.186
	25.2333	32.0432
DS17-CK-3	24.2794	Undetermined
	24.5194	Undetermined
	24.6084	Undetermined
DS17-2h-1	24.4718	Undetermined
	24.4684	Undetermined
	24.4195	Undetermined
DS17-2h-2	25.181	Undetermined
	25.1766	Undetermined
	25.3022	35.5443
DS17-2h-3	25.3323	Undetermined
	25.397	Undetermined
	25.4143	Undetermined
DS17-4h-1	24.6187	Undetermined
	24.7304	Undetermined
	24.8195	Undetermined
DS17-4h-2	24.8339	Undetermined
	24.7645	Undetermined
	24.8532	Undetermined
DS17-4h-3	25.0688	Undetermined
	24.9376	Undetermined
	25.0393	Undetermined
DS17-8h-1	24.3689	Undetermined
	24.3132	Undetermined
	24.4065	Undetermined
DS17-8h-2	24.1905	Undetermined
	24.1989	Undetermined
	24.1863	Undetermined
DS17-8h-3	24.2203	Undetermined
	24.0302	Undetermined
	23.9637	Undetermined

[truncated: 7 more sheets: 14-LOC100796525, 15-LOC102668758, 20-LOC100803418, 21-LOC100500496, 22-LOC100801846, 23LOC547706, 32-LOC100819021]
